# Supplementary material for: Dog owners’ intention to control rabies and their willingness to pay for rabies vaccine in Northwestern Ethiopia
Source: PLOS Glob Public Health. 2025 Mar 11;5(3):e0003974. doi: 10.1371/journal.pgph.0003974 (PMC11896628; doi:10.1371/journal.pgph.0003974)
Supplement: S2 Table — (XLSX) [file pgph.0003974.s003.xlsx]

## Sheet: Sheet1
ID	woreda	sex of dog owner	Dog owner income	Age of dog owner	Edu.status	family	Job of respondant	KDGY on presence of Rbies	mediums used to get kdgy about rabies	Knowledy of rabies clinical sign	Cue to action	Knowledy on zoonotic importance of rabies	way of rabies transmission	Kdgy coseq rad	sex of dog	Age of dog	vacination status of dogs last 2 year	kinds of care for dog	stated price1	price 1 response	stated price2	price 2respon	Lower Limit	Upper Limit
1	2	2	2	1	1	3	2	2	1	1	4	1	1	1	2	2	1	2	20	1	25	0	20	25
2	1	2	3	2	1	3	2	2	1	2	1	2	4	3	1	3	2	1	30	1	38	0	30	38
3	2	2	1	1	1	3	1	2	5	1	1	2	1	1	2	1	1	2	40	1	50	0	40	50
4	2	2	1	1	1	2	2	2	4	1	3	1	2	2	2	3	1	1	30	0	23	1	23	30
5	1	1	1	1	1	2	1	1	2	3	1	2	2	1	1	2	1	1	20	1	25	0	20	25
6	1	2	4	1	1	2	2	3	1	1	2	1	1	1	1	1	1	1	20	1	25	1	25
7	2	2	1	2	1	2	1	2	4	3	2	1	2	1	2	1	1	1	30	0	23	1	23	30
8	1	2	1	2	1	1	1	2	5	3	2	2	1	1	2	2	2	1	40	1	50	0	40	50
9	1	1	1	2	3	2	2	1	5	2	1	1	1	1	1	2	1	1	50	0	38	1	38	50
10	3	1	1	2	1	2	2	3	5	3	4	1	1	1	2	1	2	1	20	1	25	0	20	25
11	1	1	4	2	1	1	1	1	1	1	2	1	1	1	2	2	1	1	50	1	63	1	63
12	1	1	1	2	1	3	1	1	3	1	4	1	2	1	1	3	2	1	40	0	30	1	30	40
13	3	2	1	2	1	3	1	1	1	2	5	1	1	1	2	1	1	1	40	0	30	1	30	40
14	1	1	4	2	4	1	1	1	1	3	5	1	3	1	2	2	2	1	50	1	63	1	63
15	2	1	1	2	1	3	1	2	1	1	5	1	2	1	2	1	1	1	50	1	63	0	50	63
16	1	1	1	2	1	3	1	1	1	1	1	2	1	1	1	2	2	1	40	0	30	1	30	40
17	3	1	1	2	1	3	1	1	1	1	2	1	1	2	2	3	2	1	40	1	50	0	40	50
18	1	2	4	1	1	1	1	3	1	1	4	1	1	1	1	2	1	1	20	1	25	1	25
19	2	1	1	2	1	3	1	1	1	1	4	1	1	1	2	3	2	1	20	1	25	0	20	25
20	1	1	4	1	3	3	1	1	1	1	1	1	1	1	1	2	2	1	30	0	23	1	23	30
21	3	1	1	2	1	3	2	1	1	1	4	1	1	1	1	1	1	4	20	1	25	0	20	25
22	1	2	1	1	1	1	1	3	1	1	1	1	1	1	2	1	2	4	20	1	25	0	20	25
23	6	1	1	2	2	3	1	1	1	1	4	1	1	1	1	3	2	4	20	1	25	1	25
24	1	1	2	2	1	3	1	1	1	1	1	1	1	1	1	3	1	2	30	0	23	1	23	30
25	1	1	1	1	1	3	1	3	1	1	2	1	1	1	2	1	1	2	20	1	25	0	20	25
26	1	2	1	2	1	1	1	1	1	1	4	1	1	1	1	2	2	3	30	0	23	1	23	30
27	1	1	3	1	1	3	1	1	1	1	1	1	1	1	1	1	1	3	50	1	63	1	63
28	1	1	1	2	1	3	2	3	1	1	4	1	1	1	2	3	1	2	30	0	23	1	23	30
29	1	1	1	1	1	3	1	1	1	1	1	1	1	1	2	1	2	3	40	0	30	1	30	40
30	1	2	3	2	1	1	1	1	1	1	2	1	1	2	1	2	1	2	30	1	38	1	38
31	1	1	1	1	1	3	1	3	1	1	4	1	3	1	2	2	1	1	20	1	25	0	20	25
32	6	1	1	3	1	3	2	1	1	1	2	1	1	2	2	2	1	1	30	1	38	1	38
33	1	1	1	2	2	1	1	1	1	1	1	1	1	1	1	3	1	1	30	0	23	1	23	30
34	4	1	2	3	1	3	1	3	1	1	4	1	1	1	2	1	1	1	50	1	63	1	63
35	1	2	2	2	1	1	1	1	1	1	1	1	1	2	2	1	1	1	30	0	23	1	23	30
36	1	1	2	2	1	1	1	1	1	1	2	1	1	1	1	3	1	1	40	0	30	0	0	30
37	1	1	2	3	1	1	1	3	1	1	5	1	1	1	2	1	1	1	20	1	25	1	25
38	1	1	2	2	1	1	2	1	1	1	2	1	1	2	1	1	1	1	50	1	63	1	63
39	1	1	2	2	2	3	1	3	1	1	1	1	3	1	1	2	1	1	30	0	23	0	23	30
40	1	2	1	2	1	1	1	1	1	1	5	1	3	2	1	3	1	1	30	0	23	1	0	23
41	1	1	1	1	1	1	1	2	1	2	1	1	1	1	1	3	1	1	40	0	30	1	30	40
42	1	1	2	2	2	3	2	1	1	1	1	1	1	1	2	2	1	1	40	0	30	1	30	40
43	3	1	1	2	1	1	1	1	1	1	2	1	1	2	2	2	1	1	20	1	25	0	20	25
44	1	1	1	3	1	3	1	1	1	1	1	1	1	1	2	3	2	1	20	1	25	1	25
45	1	1	1	2	1	1	1	2	1	1	1	1	1	2	1	3	1	1	20	1	25	0	20	25
46	1	2	1	1	1	3	2	1	1	1	2	1	1	1	2	2	1	1	40	0	30	1	30	40
47	1	1	1	2	1	1	1	1	4	1	5	1	1	1	1	2	2	1	30	0	23	1	23	30
48	1	1	3	2	1	3	1	2	1	1	1	1	1	1	1	3	2	1	20	1	25	1	25
49	3	1	3	3	1	1	1	1	1	1	5	1	1	1	1	2	2	1	50	1	63	1	63
50	1	1	3	2	1	3	2	2	1	1	1	1	1	1	2	3	1	1	20	1	25	1	25
51	1	1	1	2	1	3	1	2	1	1	5	1	1	1	1	3	2	1	30	0	23	1	23	30
52	3	2	3	1	1	3	1	2	1	1	1	1	1	3	1	3	2	2	50	1	63	1	63
53	1	1	1	2	1	3	2	1	1	1	1	1	2	1	2	2	2	1	40	1	50	1	50
54	1	1	3	2	1	1	1	1	5	1	1	1	1	1	1	2	2	1	40	0	30	0	0	30
55	1	2	1	2	1	3	1	2	1	1	2	1	1	1	1	2	2	1	40	0	30	0	0	30
56	1	1	1	2	1	3	1	1	5	1	1	1	1	1	2	2	1	1	20	1	25	1	25
57	1	1	3	2	1	1	2	1	1	1	5	1	1	1	1	1	2	1	30	1	38	1	38
58	1	1	1	2	1	3	1	1	5	1	1	1	1	2	1	3	1	1	20	0	15	1	15	20
59	4	2	1	2	1	3	1	2	1	1	1	1	1	2	1	1	2	1	30	0	23	1	23	30
60	1	1	1	2	2	1	2	1	1	1	4	1	1	1	2	1	2	1	40	1	50	1	50
61	4	1	1	2	1	3	1	1	5	1	4	1	1	1	2	2	1	1	30	0	23	1	23	30
62	1	1	3	3	1	1	1	2	1	1	4	1	1	2	1	2	2	1	30	0	23	1	23	30
63	1	1	1	2	1	1	1	1	3	1	2	1	1	1	2	1	2	1	30	1	38	1	38
64	1	1	1	1	1	1	1	1	1	1	1	1	3	1	2	2	1	1	20	1	25	1	25
65	1	2	1	2	1	1	1	2	5	1	4	1	1	2	1	1	2	1	30	0	23	0	0	23
66	1	1	1	1	2	1	1	1	1	1	2	1	1	1	2	3	2	1	20	0	15	1	15	20
67	4	2	1	2	1	3	2	1	2	1	1	1	1	1	1	1	1	1	30	0	23	1	23	30
68	1	2	1	2	2	1	1	2	1	1	4	1	1	2	1	2	2	1	30	0	23	1	23	30
69	4	2	2	1	1	1	1	1	1	1	1	1	1	1	1	3	2	3	40	1	50	1	50
70	1	2	1	2	1	1	1	1	5	1	2	1	1	1	2	3	1	1	40	1	50	1	50
71	1	2	1	2	2	3	1	2	4	1	1	1	1	1	1	3	2	1	50	1	63	1	63
72	4	1	1	2	1	1	2	1	1	1	4	1	1	1	2	3	2	3	40	0	30	1	30	40
73	4	2	1	3	1	3	1	1	1	3	1	1	1	2	1	3	1	1	40	0	30	1	30	40
74	1	1	1	2	2	1	1	2	5	1	4	1	1	2	1	2	2	1	30	0	23	1	23	30
75	4	1	1	2	1	1	1	1	1	1	1	1	1	2	1	1	2	3	40	0	30	0	0	30
76	1	1	1	1	1	3	1	1	1	1	4	1	1	1	1	1	2	1	30	0	23	1	23	30
77	1	1	1	2	1	1	1	2	5	1	1	1	4	1	1	1	1	3	40	0	30	0	0	30
78	1	2	3	2	3	3	2	1	1	1	4	1	1	1	1	2	2	3	30	1	38	1	38
79	1	2	1	3	1	1	1	1	1	1	1	1	1	1	1	1	2	1	20	1	25	1	25
80	1	2	3	2	3	3	2	2	2	1	4	1	1	2	1	1	1	3	20	1	25	1	25
81	1	2	1	2	1	1	1	1	1	1	2	1	1	2	1	3	1	3	20	1	25	0	20	25
82	1	2	3	1	3	1	1	1	1	1	4	1	1	1	1	1	1	1	30	1	38	1	38
83	1	2	1	2	1	3	2	2	2	1	1	1	1	2	1	1	2	3	50	0	38	1	38	50
84	4	2	1	1	1	1	1	1	1	1	2	1	1	1	1	1	2	3	30	0	23	1	23	30
85	1	2	3	2	3	3	1	1	2	1	1	1	1	1	1	1	2	1	30	1	38	1	38
86	4	2	1	3	1	3	1	2	1	1	3	1	1	2	1	1	1	3	20	1	25	1	25
87	1	2	1	2	1	1	2	1	1	1	1	1	1	1	1	3	2	3	50	0	38	1	38	50
88	1	1	1	3	1	3	1	2	1	1	4	1	1	2	2	1	2	1	20	1	25	1	25
89	4	2	1	2	1	3	1	1	1	1	1	1	4	2	1	1	1	3	50	0	38	1	38	50
90	1	2	1	2	1	1	1	2	1	1	4	1	1	1	1	2	2	1	30	1	38	1	38
91	4	1	1	3	1	1	2	1	2	1	1	1	1	1	1	1	2	3	40	0	30	1	30	40
92	1	2	2	2	1	3	1	1	1	1	2	1	1	1	1	3	1	3	30	1	38	1	38
93	1	2	1	2	1	3	1	2	1	1	4	1	1	1	2	1	2	1	20	1	25	1	25
94	1	1	1	2	4	1	1	1	1	2	1	1	1	1	1	2	2	3	20	1	25	1	25
95	1	2	2	2	1	3	2	1	2	1	2	1	1	2	1	1	1	3	30	1	38	1	38
96	2	1	1	1	1	3	1	2	1	1	1	1	1	1	1	3	2	3	20	0	15	0	0	15
97	1	2	1	2	3	1	1	1	1	1	4	1	1	1	2	1	2	1	20	0	15	1	15	20
98	2	2	2	1	1	3	1	2	1	1	1	1	3	1	1	1	2	3	20	0	15	1	15	20
99	1	1	1	2	1	3	1	1	1	1	2	1	1	2	1	1	1	3	30	0	23	1	23	30
100	2	1	1	1	2	1	1	1	2	2	2	1	1	1	1	1	2	1	20	1	25	0	20	25
101	1	2	2	2	1	3	2	2	1	1	1	1	1	1	1	2	2	1	20	1	25	0	20	25
102	2	1	1	2	2	3	1	1	1	1	4	1	1	3	1	1	2	1	30	0	23	1	23	30
103	1	2	2	2	1	2	1	1	1	2	1	1	1	2	1	1	2	1	20	0	15	0	0	15
104	2	1	1	2	4	3	1	2	2	1	4	1	1	2	1	3	2	3	20	0	15	1	15	20
105	1	1	1	2	3	2	1	1	1	1	1	1	4	1	1	1	1	1	20	0	15	0	0	15
106	1	2	2	2	1	3	1	1	1	1	4	1	1	2	1	2	2	3	50	1	63	1	63
107	2	1	1	2	2	1	1	2	2	2	2	1	1	1	1	1	2	1	20	0	15	1	15	20
108	1	1	1	2	3	3	1	1	1	1	1	1	1	1	2	1	2	3	20	0	15	0	0	15
109	2	2	2	2	4	3	2	2	1	2	4	1	1	2	1	2	1	1	20	1	25	0	20	25
110	1	1	1	2	1	2	1	1	1	1	1	1	1	1	1	1	2	3	20	0	15	1	15	20
111	2	1	2	2	3	3	1	2	1	2	1	1	1	2	1	3	1	3	40	1	50	1	50
112	1	2	1	2	1	1	1	3	1	1	4	1	1	1	2	1	2	1	20	0	15	0	0	15
113	5	1	2	2	2	3	3	1	1	1	2	1	1	1	1	1	2	3	40	0	30	1	30	40
114	1	1	1	2	3	3	1	3	1	2	2	1	1	2	1	3	2	3	20	1	25	0	20	25
115	5	2	1	2	4	2	1	1	1	1	1	1	1	1	1	1	1	1	20	0	15	1	15	20
116	1	1	2	1	1	3	2	1	1	1	2	1	1	2	1	1	1	3	30	0	23	1	23	30
117	5	1	1	2	3	1	1	1	1	2	1	1	1	1	1	1	2	3	20	0	15	1	15	20
118	1	1	1	2	2	3	1	3	1	1	2	1	1	2	1	1	2	1	30	1	38	1	38
119	5	2	1	2	2	2	1	1	1	1	1	1	1	2	1	1	2	3	20	1	25	0	20	25
120	1	1	2	2	2	3	1	3	1	1	4	1	1	1	1	1	2	3	30	0	23	1	23	30
121	5	1	1	2	1	1	3	1	2	2	2	1	1	2	1	2	2	1	20	1	25	0	20	25
122	1	2	2	2	1	3	1	1	1	1	1	1	1	1	1	1	1	3	20	1	25	0	20	25
123	5	1	1	2	2	2	1	3	1	1	1	1	1	2	1	2	2	3	30	0	23	1	23	30
124	1	1	2	2	1	3	2	1	1	2	2	1	1	1	1	1	2	1	20	1	25	0	20	25
125	1	1	1	2	1	3	1	1	1	1	2	1	4	1	1	1	2	3	20	1	25	0	20	25
126	1	2	2	1	1	1	1	3	2	1	1	1	1	2	1	1	1	3	20	1	25	0	20	25
127	5	1	1	1	1	3	1	1	1	2	4	1	1	3	2	3	1	1	50	0	38	1	38	50
128	1	1	1	2	1	2	1	1	1	1	1	1	1	1	1	2	1	3	20	1	25	0	20	25
129	5	2	1	2	1	3	1	3	1	2	1	1	1	2	1	2	1	3	50	1	63	0	50	63
130	1	1	1	2	1	1	2	1	1	1	2	1	1	1	1	3	1	1	20	1	25	0	20	25
131	5	1	1	2	4	3	1	3	1	2	1	1	1	2	2	1	1	3	20	1	25	1	25
132	1	2	1	2	3	2	1	1	1	1	1	1	1	1	1	1	1	3	50	0	38	1	38	50
133	5	1	1	2	4	3	1	1	2	2	2	1	1	1	1	1	2	1	20	1	25	1	25
134	1	1	1	2	1	2	1	3	2	1	1	1	1	1	2	1	2	3	50	0	38	1	38	50
135	5	1	2	2	3	2	3	1	2	2	1	1	3	2	1	1	2	3	20	1	25	1	25
136	1	1	1	2	1	2	1	1	2	3	2	1	1	1	2	1	2	1	50	0	38	1	38	50
137	4	2	2	2	1	2	1	3	2	1	1	1	1	1	1	3	2	3	20	1	25	0	20	25
138	4	1	1	2	4	2	1	1	2	1	3	1	1	2	1	1	2	4	20	1	25	1	25
139	4	1	1	2	1	2	2	1	2	1	1	1	1	2	1	1	2	3	40	1	50	0	40	50
140	1	2	3	2	3	2	1	1	2	1	1	1	1	1	1	3	2	4	20	0	15	0	0	15
141	4	1	1	2	1	2	1	3	2	1	5	1	1	1	1	2	2	3	20	0	15	1	15	20
142	1	1	1	3	4	3	1	1	2	1	1	1	1	1	1	1	2	3	20	1	25	1	25
143	4	1	1	3	1	3	1	2	2	1	5	1	1	1	1	1	2	4	20	0	15	1	15	20
144	5	2	1	3	3	2	1	1	1	1	1	1	1	1	1	3	2	3	30	1	38	0	30	38
145	1	1	4	2	1	1	1	1	2	1	1	1	1	2	1	1	2	4	20	1	25	1	25
146	5	1	4	2	1	1	1	2	1	1	5	1	1	1	1	1	2	3	20	0	15	0	0	15
147	1	1	4	2	1	3	1	1	1	1	1	1	3	1	1	1	2	1	20	0	15	0	0	15
148	5	2	1	2	1	1	3	3	1	1	1	1	1	1	1	2	2	3	40	0	30	1	30	40
149	1	2	1	2	1	3	1	1	2	1	1	1	1	1	1	2	2	3	20	0	15	0	0	15
150	5	2	4	2	1	3	1	2	2	1	5	1	1	1	1	2	2	3	20	0	15	1	15	20
151	4	2	1	2	1	1	1	1	2	1	1	1	1	2	2	2	2	1	20	1	25	0	20	25
152	5	2	4	2	4	3	2	1	1	1	3	1	1	1	2	1	1	3	50	1	63	0	50	63
153	4	2	1	2	1	3	1	2	2	1	1	1	1	1	2	2	1	2	20	1	25	0	20	25
154	5	2	1	2	1	1	1	2	1	1	1	1	1	1	2	2	1	3	40	1	50	0	40	50
155	4	1	4	2	3	3	3	1	2	1	1	1	1	1	2	2	1	2	20	1	25	0	20	25
156	5	1	1	2	1	1	1	3	1	1	1	1	1	2	2	2	1	3	40	1	50	0	40	50
157	4	2	1	2	1	3	1	1	1	1	5	1	2	2	2	1	1	2	30	1	38	0	30	38
158	5	1	1	2	1	3	1	2	1	1	1	1	1	1	1	2	1	3	40	1	50	0	40	50
159	5	2	1	2	3	1	1	1	1	3	1	1	1	1	1	3	2	2	20	1	25	0	20	25
160	4	2	1	2	1	3	1	1	1	1	1	1	1	1	1	2	1	3	20	1	25	0	20	25
161	5	1	1	2	1	3	1	1	4	1	2	1	1	2	1	2	1	2	30	1	38	0	30	38
162	4	1	4	2	1	1	3	1	1	1	1	1	1	1	1	3	1	3	50	1	63	1	63
163	5	2	1	2	4	3	1	1	1	1	1	1	1	1	1	2	1	3	30	1	38	0	30	38
164	4	1	1	2	1	3	1	1	1	1	5	1	1	2	1	3	1	1	40	1	50	1	50
165	5	2	1	2	1	1	1	2	1	1	1	1	1	1	1	2	2	3	30	0	23	1	23	30
166	4	1	3	2	1	3	3	1	1	1	5	1	1	1	1	2	1	3	20	1	25	1	25
167	4	1	1	2	1	3	1	1	1	1	3	1	2	3	1	2	2	3	30	1	38	1	38
168	4	2	1	2	1	1	1	1	4	1	1	1	1	1	1	3	1	3	20	1	25	0	20	25
169	4	1	1	2	3	3	1	1	1	1	1	1	2	2	1	2	2	3	30	1	38	0	30	38
170	5	1	1	2	1	1	1	1	1	1	5	1	1	2	1	2	2	1	20	0	15	0	0	15
171	4	2	1	1	1	3	1	1	1	1	1	1	1	1	1	1	1	3	30	1	38	0	30	38
172	5	1	1	2	1	3	1	2	2	1	1	1	1	1	1	2	2	3	20	1	25	1	25
173	4	1	1	2	1	1	1	1	1	1	5	1	1	1	1	2	2	4	30	1	38	0	30	38
174	4	2	2	1	2	3	1	1	1	1	1	1	1	2	1	3	1	3	50	0	38	0	38	50
175	4	1	1	1	1	1	1	1	1	1	5	1	1	1	1	2	2	3	20	1	25	0	20	25
176	4	1	1	1	1	1	3	1	1	1	2	1	2	1	1	1	2	1	50	1	63	0	50	63
177	4	2	3	2	2	3	1	1	5	1	1	1	1	1	1	2	1	3	20	1	25	1	25
178	4	1	1	1	1	2	1	2	1	1	5	1	1	2	1	3	2	2	50	0	38	1	38	50
179	2	1	1	1	1	3	1	1	1	1	3	1	1	1	1	2	2	3	20	1	25	0	20	25
180	2	2	1	2	2	3	3	1	1	1	1	1	1	1	1	2	1	1	50	0	38	1	38	50
181	2	2	1	1	1	2	1	1	1	1	1	1	1	2	2	3	2	3	20	1	25	0	20	25
182	5	1	1	1	1	3	1	1	1	1	1	1	1	1	2	2	2	2	50	0	38	1	38	50
183	2	1	1	2	2	3	2	2	3	1	1	1	1	1	2	3	1	1	20	1	25	0	20	25
184	5	2	3	2	1	2	1	1	1	1	1	1	1	1	2	1	2	3	50	1	63	1	63
185	5	2	1	2	2	3	1	1	1	1	4	1	1	2	2	2	1	4	20	1	25	0	20	25
186	5	1	3	2	1	2	1	3	1	3	1	1	1	1	1	2	2	3	20	1	25	0	20	25
187	5	1	1	2	1	2	2	1	4	1	4	1	1	2	1	1	1	3	30	1	38	0	30	38
188	2	2	3	2	1	3	1	1	5	1	1	1	1	1	1	2	2	4	20	1	25	1	25
189	2	2	1	2	3	2	1	2	1	1	4	1	1	3	1	2	1	4	40	1	50	0	40	50
190	5	1	1	2	1	3	1	1	1	1	1	1	1	2	1	1	2	4	20	1	25	0	20	25
191	3	2	1	2	3	3	2	1	1	1	1	1	1	1	1	2	1	3	40	0	30	1	30	40
192	2	2	1	2	1	2	1	1	4	1	1	1	1	1	1	1	2	1	20	1	25	0	20	25
193	2	1	1	2	1	3	1	1	1	1	3	1	1	3	1	2	1	2	40	1	50	1	50
194	4	1	1	2	1	2	1	1	1	3	1	1	1	1	1	2	2	2	20	1	25	0	20	25
195	6	2	1	2	1	2	1	2	1	1	1	1	1	1	1	2	1	3	20	1	25	0	20	25
196	4	1	2	2	1	3	1	1	4	1	2	1	1	2	1	1	1	4	20	1	25	1	25
197	2	1	1	2	1	2	2	1	1	1	1	1	1	3	1	1	1	4	30	1	38	0	30	38
198	4	1	2	2	1	3	2	2	1	1	2	1	1	1	1	1	2	1	20	1	25	1	25
199	2	1	2	2	1	3	1	1	3	3	1	1	2	2	1	1	2	1	20	1	25	0	20	25
200	4	2	1	2	1	3	1	1	3	1	3	1	1	3	2	1	2	1	20	1	25	0	20	25
201	6	1	2	2	3	1	2	1	2	1	1	1	1	2	1	1	2	1	30	1	38	0	30	38
202	4	1	2	2	1	3	2	1	1	3	2	2	4	1	2	2	1	2	20	0	15	0	0	15
203	2	2	1	2	1	1	1	3	2	1	3	1	1	1	2	2	1	1	30	1	38	0	30	38
204	3	2	2	2	1	2	1	1	5	1	1	1	1	1	2	3	1	1	20	0	15	1	15	20
205	6	1	1	2	1	1	1	3	2	1	3	2	1	1	2	1	1	3	30	0	23	1	23	30
206	3	2	2	2	1	1	2	1	2	3	1	1	4	3	2	3	2	1	20	0	15	1	15	20
207	3	2	1	2	3	2	1	1	2	2	3	1	1	1	2	2	1	1	30	1	38	0	30	38
208	2	2	2	2	1	1	1	1	2	3	1	1	1	1	2	3	2	1	20	0	15	1	15	20
209	3	1	1	2	1	1	1	1	3	3	1	1	1	2	1	1	1	3	30	1	38	0	30	38
210	6	2	2	2	1	1	1	1	2	1	3	1	1	1	1	3	2	1	20	1	25	0	20	25
211	5	2	1	2	1	2	1	3	2	3	1	1	4	1	1	2	1	1	20	1	25	0	20	25
212	2	2	2	2	1	1	2	1	2	1	1	2	1	1	1	3	2	1	50	0	38	1	38	50
213	2	2	1	2	1	1	1	1	2	1	3	1	1	1	2	1	1	3	20	0	15	1	15	20
214	2	1	2	2	1	1	1	1	3	3	1	1	2	3	1	3	1	1	50	0	38	1	38	50
215	3	2	2	2	1	3	2	1	2	1	1	1	1	1	1	2	2	1	20	1	25	0	20	25
216	2	2	2	2	3	1	1	1	2	1	3	1	1	1	2	3	1	1	50	0	38	1	38	50
217	5	2	2	2	1	1	1	1	2	3	1	2	1	3	1	1	2	1	20	1	25	0	20	25
218	5	2	2	2	1	2	1	1	2	1	3	1	2	1	1	3	2	1	50	0	38	1	38	50
219	2	2	1	2	1	1	1	1	2	2	1	1	1	3	1	2	1	3	20	1	25	0	20	25
220	2	2	1	1	4	1	2	1	2	1	1	1	1	1	1	3	2	1	30	1	38	0	30	38
221	3	1	2	2	1	2	1	1	2	2	1	1	1	1	1	1	1	1	20	1	25	1	25
222	2	2	1	2	1	1	1	1	2	1	1	2	4	3	1	3	2	1	40	0	30	1	30	40
223	2	2	2	1	3	1	1	3	2	1	3	1	1	1	1	2	1	1	20	1	25	0	20	25
224	2	2	1	2	1	1	2	1	2	2	1	1	4	1	1	3	1	1	40	0	30	1	30	40
225	2	2	2	3	1	2	1	1	2	1	1	1	1	3	1	1	2	1	30	0	23	1	23	30
226	2	2	1	2	1	1	1	1	2	1	2	1	1	1	1	3	1	2	40	0	30	1	30	40
227	2	2	1	2	2	2	1	1	2	3	1	2	2	1	1	2	1	1	30	0	23	1	23	30
228	6	1	2	3	1	3	2	1	5	1	2	1	1	1	1	3	2	1	40	1	50	0	40	50
229	2	2	2	2	1	1	1	1	2	1	1	1	1	3	1	1	1	4	30	1	38	0	30	38
230	5	2	1	2	1	1	1	1	2	3	1	1	4	1	1	3	2	1	40	0	30	1	30	40
231	2	2	2	1	4	3	1	1	2	1	3	1	1	3	2	2	1	1	30	1	38	0	30	38
232	2	2	2	2	1	3	2	3	5	1	2	2	1	1	1	3	1	1	20	1	25	0	20	25
233	3	2	1	2	3	1	1	1	2	3	1	1	4	1	2	1	2	1	30	0	23	1	23	30
234	3	2	2	1	1	3	1	1	2	1	2	1	1	1	1	3	1	1	20	1	25	0	20	25
235	3	1	2	2	4	1	1	1	3	1	1	1	1	3	2	2	2	3	30	0	23	1	23	30
236	6	2	2	3	1	3	1	1	2	3	1	2	4	1	1	3	1	1	20	1	25	0	20	25
237	3	2	2	2	4	1	2	3	2	1	2	1	1	1	1	2	2	1	30	1	38	0	30	38
238	3	2	1	2	1	1	1	1	2	1	1	1	4	1	2	3	2	1	20	1	25	0	20	25
239	3	2	2	3	1	3	1	1	2	3	3	1	1	3	1	1	1	1	30	0	23	1	23	30
240	6	2	1	2	1	1	2	1	2	3	3	2	1	1	2	3	1	1	20	1	25	1	25
241	3	1	2	1	3	1	1	3	2	1	3	1	4	1	2	2	2	3	30	1	38	0	30	38
242	3	2	2	2	1	3	1	1	2	3	1	1	1	1	1	3	1	1	30	0	23	1	23	30
243	3	2	4	3	3	1	1	1	5	1	2	2	1	3	2	3	1	1	40	1	50	1	50
244	6	2	2	2	1	3	1	3	2	1	1	1	4	1	2	1	2	1	30	0	23	1	23	30
245	3	2	2	3	3	3	2	1	2	3	3	1	1	1	1	3	1	1	50	1	63	0	50	63
246	3	2	4	2	1	1	1	1	2	1	1	1	1	3	2	2	1	4	30	1	38	1	38
247	3	1	2	1	1	1	1	1	3	1	1	1	4	1	1	3	2	1	40	0	30	1	30	40
248	3	2	2	2	3	3	1	1	2	3	2	2	1	1	2	3	1	1	30	1	38	1	38
249	3	2	4	2	3	3	2	3	2	1	1	1	1	3	1	2	1	1	40	1	50	1	50
250	6	2	2	1	1	1	2	1	2	3	1	1	4	1	1	3	2	1	30	1	38	1	38
251	3	2	2	2	3	2	1	1	3	1	3	1	1	1	2	3	1	1	20	1	25	0	20	25
252	3	2	2	2	1	1	2	1	2	1	1	2	2	1	1	2	2	2	30	0	23	1	23	30
253	6	2	4	3	3	1	1	1	2	3	1	1	1	2	2	3	1	1	20	1	25	1	25
254	3	2	2	2	1	3	1	3	2	1	1	1	4	1	1	3	1	1	30	0	23	1	23	30
255	2	2	2	3	3	1	1	1	5	1	2	1	3	1	2	1	2	1	20	1	25	0	20	25
256	6	1	4	2	1	1	2	1	2	2	1	1	1	1	1	3	1	1	30	1	38	1	38
257	3	2	2	2	3	2	1	1	2	1	3	2	3	1	2	2	1	2	20	1	25	0	20	25
258	3	2	2	3	1	1	1	1	2	1	1	1	1	3	1	3	2	1	30	1	38	1	38
259	6	2	4	2	1	3	2	3	2	3	1	1	1	1	2	3	1	1	50	1	63	0	50	63
260	3	2	2	2	3	2	1	1	5	1	3	2	3	1	2	2	1	1	30	0	23	1	23	30
261	3	2	2	1	1	1	1	1	2	1	1	1	3	2	1	3	2	1	30	1	38	0	30	38
262	6	2	2	2	1	1	1	1	2	3	1	1	1	1	2	3	1	2	50	0	38	1	38	50
263	6	1	4	1	3	2	1	1	2	1	2	2	1	1	2	2	1	1	30	1	38	1	38
264	3	2	2	2	1	3	2	3	2	1	1	2	1	1	1	3	2	1	50	0	38	1	38	50
265	3	2	2	2	1	1	1	1	5	3	1	1	1	1	2	3	1	1	30	1	38	1	38
266	6	2	4	1	4	2	1	1	2	1	1	2	1	1	2	2	1	1	40	0	30	1	30	40
267	3	2	2	2	1	1	1	1	2	3	2	1	1	1	1	3	2	2	30	1	38	0	30	38
268	6	1	2	2	1	3	2	3	2	1	1	1	1	1	2	3	1	1	30	0	23	1	23	30
269	3	2	4	3	4	2	1	1	3	1	1	1	1	1	2	2	1	1	30	0	23	1	23	30
270	2	2	2	2	1	1	1	1	2	3	2	1	1	3	1	3	2	1	20	1	25	0	20	25
271	3	2	2	2	4	1	1	3	2	1	1	2	1	1	2	3	1	1	30	1	38	1	38
272	6	2	2	3	1	3	1	1	2	3	1	1	1	1	2	2	1	2	20	1	25	0	20	25
273	3	1	2	2	4	1	1	1	5	1	3	1	1	1	1	3	2	1	30	0	23	1	23	30
274	6	2	4	2	1	1	1	1	2	1	1	1	1	3	2	3	1	1	20	1	25	1	25
275	3	2	4	1	4	2	1	3	2	3	1	1	1	1	1	2	1	1	40	0	30	1	30	40
276	5	2	2	2	1	3	1	1	2	1	2	1	1	1	2	3	2	1	20	1	25	0	20	25
277	3	1	4	2	4	2	2	1	2	1	1	2	1	3	1	3	1	2	40	1	50	1	50
278	6	2	2	1	1	1	1	3	5	3	1	1	1	1	2	2	1	1	40	1	50	0	40	50
279	3	2	2	2	4	1	1	1	2	1	3	1	1	1	2	3	2	1	20	1	25	0	20	25
280	2	2	3	2	2	3	1	1	2	1	1	1	1	3	1	2	1	1	40	1	50	0	40	50
281	6	2	2	3	2	1	1	1	2	2	1	2	1	1	2	3	1	1	40	0	30	1	30	40
282	3	2	3	2	2	1	1	3	3	1	4	1	1	1	2	2	2	1	20	1	25	0	20	25
283	6	2	2	2	3	3	1	1	2	1	3	1	1	1	2	3	1	2	40	1	50	0	40	50
284	3	1	3	1	2	2	2	1	2	2	4	1	1	3	1	3	1	1	30	0	23	1	23	30
285	4	2	2	2	3	1	1	1	2	1	2	1	1	1	2	2	2	1	40	0	30	1	30	40
286	3	2	3	2	2	1	1	3	2	1	1	1	1	1	2	3	1	1	30	0	23	1	23	30
287	6	2	2	3	3	3	1	1	2	2	1	2	3	1	2	3	1	1	40	0	30	1	30	40
288	2	2	2	2	2	1	1	1	4	1	2	1	3	3	2	2	2	1	30	0	23	1	23	30
289	3	1	3	2	2	1	2	2	2	3	1	1	1	1	1	3	1	1	20	1	25	1	25
290	6	2	2	1	2	2	1	1	2	3	4	1	3	1	2	3	1	1	40	0	30	1	30	40
291	3	2	2	2	1	3	1	1	2	3	2	1	1	3	2	2	2	1	20	1	25	0	20	25
292	6	1	3	3	2	1	1	1	2	1	1	2	1	1	2	3	1	1	40	1	50	1	50
293	3	2	2	2	2	2	1	2	5	3	1	1	2	1	1	1	2	1	20	1	25	0	20	25
294	3	2	2	1	2	2	1	1	2	1	2	1	1	1	2	3	1	1	40	0	30	1	30	40
295	2	2	1	2	2	2	1	1	2	1	1	2	1	3	2	3	1	1	40	0	30	1	30	40
296	3	2	2	2	2	3	1	1	2	2	1	1	1	1	2	1	2	1	40	1	50	1	50
297	6	2	1	3	2	2	1	1	3	1	2	1	2	1	1	3	1	2	40	0	30	1	30	40
298	3	1	2	2	3	3	1	3	2	3	1	2	1	1	2	3	1	1	20	1	25	1	25
299	3	2	1	2	2	1	1	1	2	1	1	1	1	3	2	1	2	1	20	1	25	0	20	25
300	3	2	2	1	2	1	1	1	2	1	2	1	1	1	2	3	1	1	30	0	23	1	23	30
301	6	2	1	2	1	3	1	1	2	2	1	1	2	1	1	3	1	1	50	0	38	1	38	50
302	3	1	1	2	3	1	2	2	4	1	1	2	1	1	2	1	2	1	30	1	38	1	38
303	2	2	2	1	1	1	1	1	2	1	2	1	1	1	2	3	1	1	50	1	63	1	63
304	6	2	1	2	2	1	1	1	2	3	1	1	3	3	2	1	2	2	20	1	25	0	20	25
305	3	2	2	2	3	1	1	1	2	1	1	1	1	1	2	1	1	1	50	1	63	0	50	63
306	6	2	1	3	2	1	1	1	5	1	2	2	1	1	1	3	1	1	20	1	25	0	20	25
307	6	1	1	2	1	3	1	1	2	3	1	1	2	1	2	1	2	2	50	0	38	1	38	50
308	3	2	2	2	2	1	2	2	2	1	2	1	1	1	2	3	1	1	40	1	50	1	50
309	6	2	1	2	3	1	1	1	2	1	1	1	1	3	2	1	2	2	50	0	38	1	38	50
310	3	1	1	3	2	1	1	1	2	2	5	2	3	1	1	1	1	1	40	1	50	0	40	50
311	2	2	2	1	1	3	1	1	5	1	2	1	1	1	2	3	2	1	50	0	38	1	38	50
312	2	2	1	2	2	1	1	3	2	3	5	1	1	1	2	1	1	4	40	1	50	1	50
313	2	2	2	2	1	1	2	1	2	1	5	1	1	1	1	2	1	1	50	1	63	1	63
314	6	1	1	1	2	1	1	1	2	1	1	2	3	3	2	1	2	1	50	0	38	1	38	50
315	3	2	1	2	2	1	1	1	5	3	2	1	1	1	2	2	1	2	40	1	50	1	50
316	6	2	2	3	3	1	1	2	2	1	1	1	2	1	2	2	1	1	50	1	63	0	50	63
317	3	2	2	2	2	1	1	1	2	1	4	1	1	1	1	2	2	1	40	0	30	1	30	40
318	2	1	3	1	4	2	1	1	2	3	1	2	1	3	2	2	1	4	50	0	38	1	38	40
319	3	2	2	2	2	1	1	1	2	1	2	1	2	1	2	2	1	1	20	1	25	0	20	25
320	6	2	2	2	3	1	3	1	5	3	1	1	1	1	2	2	2	1	50	0	38	1	38	50
321	3	1	3	3	2	1	1	2	2	1	4	2	1	1	1	2	1	1	20	1	25	1	25
322	3	2	2	2	4	2	1	1	2	1	1	1	2	1	2	2	1	2	50	0	38	1	38	50
323	3	2	3	2	2	1	1	1	2	3	1	1	1	1	2	3	2	1	20	1	25	1	25
324	3	2	3	1	3	1	1	1	2	1	4	1	1	1	2	2	1	1	50	0	38	1	38	50
325	3	1	2	2	2	1	1	1	2	2	2	2	2	1	2	3	1	4	50	0	38	1	38	50
326	6	2	3	2	2	1	3	3	2	1	4	1	1	1	1	3	2	1	20	1	25	0	20	25
327	3	2	2	1	4	1	1	1	2	1	1	1	1	1	2	2	1	1	50	0	38	0	0	38
328	3	2	3	2	2	1	1	1	5	3	3	1	2	1	2	3	1	1	50	0	38	1	38	50
329	3	1	2	2	3	1	1	1	2	1	5	2	1	1	2	2	2	2	30	0	23	0	0	23
330	3	2	3	1	2	1	1	1	2	1	1	1	1	1	1	3	1	1	50	0	38	1	38	50
331	3	2	2	2	2	1	3	3	2	3	2	1	2	1	2	3	2	1	50	0	38	1	38	50
332	3	2	3	2	3	1	1	1	4	1	5	1	1	1	2	2	1	2	40	1	50	1	50
333	3	1	2	1	2	1	1	1	2	2	1	2	2	1	2	3	2	1	50	0	38	1	38	50
334	6	2	3	2	2	1	2	1	2	1	5	1	1	1	1	3	1	1	20	1	25	1	25
335	3	2	2	2	3	2	1	1	2	1	2	1	1	1	2	2	2	1	50	0	38	1	38	50
336	4	2	2	3	2	1	1	2	3	3	5	1	2	1	2	3	1	4	20	1	25	0	20	25
337	4	1	2	2	3	1	2	1	2	1	3	1	1	1	1	1	2	1	50	1	63	0	50	63
338	5	2	2	2	2	1	1	1	2	1	5	2	2	1	2	3	1	2	30	1	38	1	38
339	4	2	2	1	2	2	2	1	2	3	1	1	1	1	2	2	2	1	50	0	38	1	38	50
340	4	1	1	2	2	1	1	1	5	1	3	1	1	1	2	3	1	1	50	1	63	0	50	63
341	5	2	2	2	2	1	1	2	2	1	5	1	3	3	2	2	2	1	50	1	63	0	50	63
342	4	2	2	1	1	1	1	1	2	2	1	2	1	3	1	3	1	2	50	1	63	1	63
343	5	1	1	2	2	2	2	1	2	1	3	1	2	3	1	1	1	1	40	1	50	1	50
344	5	2	2	2	4	1	1	1	2	1	5	1	1	3	1	3	2	1	50	0	38	1	38	50
345	4	2	1	3	2	1	1	3	5	3	5	2	1	3	1	2	1	2	50	0	38	1	38	50
346	4	1	2	2	1	1	1	1	2	1	1	1	2	1	1	1	1	1	20	1	25	1	25
347	4	2	1	2	2	1	1	1	2	1	5	1	1	1	1	2	2	1	50	0	38	1	38	50
348	2	2	2	1	4	2	2	1	2	3	3	1	3	3	1	3	1	3	30	1	38	1	38
349	4	2	1	2	2	1	1	1	3	1	5	2	1	1	1	1	1	2	50	1	63	0	50	63
350	2	1	2	2	2	1	1	1	2	1	1	1	1	3	1	3	2	1	50	1	63	1	63
351	3	2	2	3	1	2	1	3	2	3	5	1	3	1	2	2	1	1	20	1	25	1	25
352	4	2	4	2	2	1	1	1	2	1	1	1	1	3	1	1	1	2	20	1	25	1	25
353	3	2	2	2	2	1	1	1	2	2	5	2	1	1	2	3	2	1	50	0	38	1	38	50
354	4	1	2	1	3	1	1	1	5	1	1	1	3	1	1	2	1	1	40	1	50	0	40	50
355	2	2	4	2	4	3	2	1	2	1	1	1	1	3	2	3	1	4	50	1	63	1	63
356	4	2	2	2	2	1	1	2	2	3	5	2	1	1	1	2	2	1	30	0	23	1	23	30
357	2	1	2	2	2	1	1	1	2	1	3	1	3	1	2	3	1	2	40	1	50	1	50
358	4	2	4	3	1	2	1	1	2	1	4	1	1	3	1	1	1	1	30	1	38	1	38
359	2	2	2	2	2	1	2	1	2	2	4	2	1	1	1	3	2	3	40	1	50	0	40	50
360	2	2	2	1	1	1	1	3	2	1	4	1	3	1	2	1	1	1	40	0	30	1	30	40
361	4	1	4	2	2	1	2	1	4	1	1	1	1	3	2	3	1	1	30	1	38	1	38
362	4	2	2	3	3	3	1	1	2	2	2	2	1	1	1	2	2	2	40	0	30	0	0	30
363	4	2	2	2	2	1	1	1	2	1	4	1	3	1	2	3	1	1	30	1	38	0	30	38
364	4	2	1	1	4	1	2	2	5	1	4	1	1	3	2	1	1	2	40	1	50	1	50
365	4	1	2	2	2	1	1	1	2	1	4	1	1	1	1	3	2	1	30	1	38	0	30	38
366	4	2	2	3	3	1	1	1	2	1	1	2	3	1	2	2	1	2	50	1	63	0	50	63
367	2	2	2	2	2	2	2	1	2	1	2	1	1	3	2	3	1	1	30	1	38	0	30	38
368	4	2	1	2	2	1	1	1	3	1	1	1	1	1	1	1	2	1	50	1	63	0	50	63
369	5	1	2	3	4	1	1	1	2	1	4	1	3	1	2	3	1	2	30	1	38	0	30	38
370	6	2	2	2	2	2	2	3	2	1	3	2	1	3	2	2	1	2	50	1	63	0	50	63
371	3	2	2	2	3	1	1	1	2	1	4	1	1	1	1	3	2	1	30	1	38	1	38
372	3	2	2	1	2	1	1	1	2	1	1	1	3	3	2	1	1	1	50	0	38	1	38	50
373	3	1	1	2	4	3	1	1	2	1	2	2	1	1	2	3	1	4	50	0	38	1	38	50
374	3	2	1	2	2	1	2	1	2	1	1	1	1	1	2	2	2	3	30	1	38	0	30	38
375	3	2	1	1	2	1	1	3	4	1	4	1	3	3	2	3	1	2	30	1	38	0	30	38
376	3	1	1	2	3	3	1	1	2	1	3	1	1	1	1	2	1	1	50	1	63	1	63
377	3	2	1	2	2	1	2	1	2	1	4	2	1	1	2	3	2	1	30	1	38	0	30	38
378	3	1	1	3	2	1	1	1	5	1	4	1	3	3	1	2	1	2	50	0	38	1	38	50
379	3	2	1	2	4	2	1	1	2	1	1	1	1	1	2	3	2	1	30	1	38	1	38
380	3	2	1	2	2	1	1	1	2	1	2	1	1	2	1	2	1	4	40	0	30	1	30	40
381	3	2	1	1	2	1	1	1	5	1	4	2	3	1	2	3	1	1	40	1	50	1	50
382	3	1	1	2	3	3	1	2	2	3	4	1	1	1	2	1	2	1	40	1	50	0	40	50
383	2	2	2	2	2	1	1	1	2	1	1	1	1	3	2	3	1	3	30	1	38	0	30	38
384	4	2	1	2	3	1	1	1	3	1	3	1	3	1	1	2	1	1	30	1	38	0	30	38
385	5	2	2	3	2	3	1	1	2	3	1	2	1	1	2	3	2	3	30	1	38	0	30	38
386	4	1	1	2	2	1	1	1	5	1	4	1	1	3	2	3	1	1	40	1	50	1	50
387	4	2	2	2	2	1	1	1	2	1	4	1	3	1	1	1	1	4	30	1	38	0	30	38
388	5	2	1	1	4	2	1	1	2	3	4	1	1	1	2	3	2	1	30	1	38	0	30	38
389	5	2	2	2	4	1	1	3	2	1	4	2	3	3	2	2	1	2	30	1	38	0	30	38
390	4	1	2	2	2	1	1	1	5	1	3	1	1	1	1	3	2	1	40	0	30	1	30	40
391	5	2	3	3	2	3	2	1	2	3	1	2	3	3	2	3	1	3	20	1	25	1	25
392	3	2	2	2	1	1	1	1	4	1	4	1	1	1	1	1	2	1	20	1	25	1	25
393	4	1	1	2	2	1	1	3	2	3	2	1	1	3	2	3	1	4	20	1	25	1	25
394	2	1	2	3	4	2	2	2	1	1	2	2	2	2	2	3	1	2	50	1	63	1	63
395	3	2	2	3	4	1	2	2	2	2	5	1	1	1	2	1	1	1	50	1	63	0	50	63
396	4	1	2	2	2	2	2	1	2	1	2	2	1	2	1	3	2	1	40	0	30	1	30	40
397	4	2	4	3	4	1	2	1	3	2	1	2	2	1	2	3	1	2	40	1	50	1	50
398	3	1	3	1	4	2	2	2	1	2	3	2	1	2	1	1	2	1	30	1	38	0	30	38
399	3	2	3	3	1	1	3	1	2	1	5	1	1	1	2	2	1	1	40	0	30	1	30	40
400	3	1	2	2	4	2	2	1	1	2	3	2	2	1	1	3	2	2	50	1	63	0	50	63
401	6	2	2	3	3	1	3	2	3	2	1	1	1	2	1	1	1	1	20	1	25	1	25
402	3	2	2	1	2	1	2	1	2	2	3	1	1	1	2	2	2	2	50	0	38	1	38	50
403	4	1	3	3	3	2	2	2	1	2	3	2	1	1	1	1	2	1	20	1	25	1	25
404	2	2	2	2	3	1	3	1	2	2	1	1	1	1	1	3	1	2	50	1	63	0	50	63
405	3	1	3	2	1	2	2	2	3	2	5	2	2	3	1	1	2	1	20	1	25	1	25
406	3	2	2	2	3	1	3	2	1	1	3	2	1	1	1	2	2	1	50	0	38	1	38	50
407	3	1	3	2	2	2	2	1	2	2	5	1	1	1	2	3	1	2	20	1	25	1	25
408	2	2	3	2	3	3	2	2	3	2	3	1	1	1	1	1	2	1	50	1	63	1	63
409	4	2	3	2	3	3	1	1	1	2	5	2	2	3	2	3	2	2	40	1	50	1	50
410	3	1	3	1	1	2	2	2	2	1	3	1	1	1	1	3	1	1	50	1	63	1	63
411	2	2	2	3	3	3	1	1	1	2	3	2	2	1	1	3	2	2	50	1	63	0	50	63
412	1	1	3	2	3	2	2	2	2	2	5	1	1	3	1	3	2	1	30	1	38	0	30	38
413	3	2	3	3	3	3	1	1	3	2	3	1	1	1	2	3	1	2	50	1	63	1	63
414	4	1	1	1	3	2	1	1	1	1	3	2	1	1	2	3	1	1	20	1	25	1	25
415	4	2	3	3	2	2	2	2	3	2	3	1	2	1	1	3	1	2	50	0	38	1	38	50
416	2	1	3	2	3	3	1	1	2	1	5	2	1	1	1	1	1	2	50	1	63	0	50	63
417	4	2	1	2	3	2	2	2	3	2	3	2	1	1	1	3	1	1	40	1	50	1	50
418	2	2	3	2	1	2	1	2	2	2	5	2	1	1	2	1	1	1	50	1	63	0	50	63
419	4	1	3	2	3	3	2	1	3	1	2	1	1	1	1	1	1	2	40	0	30	0	0	30
420	2	2	4	2	3	2	2	2	3	2	5	2	1	1	2	3	1	1	50	1	63	1	63
421	4	1	2	3	3	3	1	1	2	1	2	1	2	1	2	1	1	2	50	1	63	0	50	63
422	2	2	1	3	1	2	2	1	2	1	5	2	1	1	1	3	1	1	50	1	63	1	63
423	3	1	3	2	3	3	1	2	2	1	2	1	2	1	2	3	1	2	40	0	30	0	0	30
