# Supplementary material for: Dog owners’ intention to control rabies and their willingness to pay for rabies vaccine in Northwestern Ethiopia
Source: PLOS Glob Public Health. 2025 Mar 11;5(3):e0003974. doi: 10.1371/journal.pgph.0003974 (PMC11896628; doi:10.1371/journal.pgph.0003974)
Supplement: S3 Table — (XLSX) [file pgph.0003974.s004.xlsx]

## Sheet: Intention
ID	Sex	Age	Religion	Edu bacground	woreda	Fai	IntFai	InFaibb1	IntFaibb2	InFaibb3	IntFaiOe1	InFaiOe2	IntFaiOe3	InFaibb1Oe1	scaleb1	IntFaibb2Oe2	scaleb2	InFaibb3Oe3	Scaleb3	prod compo	ATFair	InFaiSNB1	IntFaiSNB2	InFaiSNB3	IntFaiSNB4	InFaiMC1	IntFaiMC2	InFaiMC3	IntFaiMC4	InFaiSNB1MC1	PROFSN	IntFaiSNB2MC2	PFSN2	InFaiSNB3MC3	PSN3	IntFaiSNB4MC4	PSN4	comSN	SNFair	InFaiPBC1	InFaiPBC2	InFaiPBC3	InFaiPF1	InFaiPF2	InFaiPF3	InFaiPBC1PF1	PPF1	InFaiPBC2PF2	PPF2
1	2	2	1	2	1	3	1	7	7	7	3	3	3	21	3	21	3	21	3	3	3	5	7	6	5	-2	2	0	3	-10	1	14	2	0	1	15	2	1.5	2	5	7	7	2	3	1	10	2	21	3
2	2	2	1	2	2	1	1	7	6	5	2	3	2	14	2	18	3	10	2	2.33333	2	7	6	6	6	-3	2	-3	1	-21	1	12	2	-18	1	6	2	1.5	2	7	5	5	2	1	1	14	2	5	2
3	2	1	1	1	2	2	1	7	6	7	3	3	2	21	3	18	3	14	2	2.66667	3	5	5	4	6	0	-1	2	-3	0	1	-5	1	8	2	-18	1	1.25	1	7	5	5	2	3	2	14	2	15	2
4	1	3	1	4	1	2	1	5	6	6	3	3	3	15	2	18	3	18	3	2.66667	3	7	6	6	7	-2	0	-3	1	-14	1	0	1	-18	1	7	2	1.25	1	5	7	7	1	1	2	5	2	7	2
5	2	2	1	1	1	2	1	7	6	7	3	3	2	21	3	18	3	14	2	2.66667	3	5	5	5	6	-2	1	-2	2	-10	1	5	2	-10	1	12	2	1.5	2	7	6	6	3	3	3	21	3	18	3
6	2	1	1	4	1	3	1	7	7	1	3	2	1	21	3	14	2	1	2	2.33333	2	5	7	7	7	0	-2	-3	2	0	1	-14	1	-21	1	14	2	1.25	1	5	6	6	2	3	3	10	2	18	3
7	2	3	1	1	2	3	1	7	7	6	3	3	3	21	3	21	3	18	3	3	3	6	7	7	7	-3	1	-1	-2	-18	1	7	2	-7	1	-14	1	1.25	1	6	6	6	3	3	3	18	3	18	3
8	2	1	1	4	1	2	1	6	5	6	3	3	2	18	3	15	2	12	2	2.33333	2	6	6	5	6	-1	-3	-2	-1	-6	1	-18	1	-10	1	-6	1	1	1	6	7	6	3	2	3	18	3	14	2
9	1	2	1	1	2	1	1	7	7	6	3	3	2	21	3	21	3	12	2	2.66667	3	6	6	5	6	-2	-3	1	-2	-12	1	-18	1	5	2	-12	1	1.25	1	7	7	7	3	3	-2	21	3	21	3
10	1	2	1	4	2	-1	0	2	5	2	-1	0	-2	-2	1	0	1	-4	1	1	1	7	7	6	5	-2	-1	-1	-3	-14	1	-7	1	-6	1	-15	1	1	1	2	1	3	-2	-3	-1	-4	1	-3	1
11	2	3	1	1	1	-2	0	2	5	2	-1	-1	-2	-2	1	-5	1	-4	1	1	1	6	6	5	6	-1	-1	-3	-3	-6	1	-6	1	-15	1	-18	1	1	1	1	1	1	-2	-3	-1	-2	1	-3	1
12	2	2	2	1	2	2	1	6	5	5	-1	1	1	-6	1	5	2	5	2	1.66667	1	6	6	5	7	0	0	3	0	0	1	0	1	15	2	0	1	1.25	1	6	6	6	3	2	1	18	3	12	2
13	2	2	1	1	2	2	1	6	5	2	2	1	1	12	2	5	2	2	2	2	2	6	5	6	7	0	0	-3	1	0	1	0	1	-18	1	7	2	1.25	1	7	5	5	2	2	1	14	2	10	2
14	2	2	1	1	2	3	1	5	6	6	3	3	2	15	2	18	3	12	2	2.33333	2	7	6	6	7	2	-1	0	3	14	2	-6	1	0	1	21	3	1.75	2	7	6	6	2	2	1	14	2	12	2
15	1	2	1	4	2	2	1	6	6	5	3	3	3	18	3	18	3	15	2	2.66667	3	7	3	3	6	-1	-3	0	0	-7	1	-9	1	0	1	0	1	1	1	6	2	7	3	3	3	18	3	6	2
16	2	2	1	1	2	3	1	6	5	5	-1	2	3	-6	1	10	2	15	2	1.66667	1	7	3	7	7	0	0	0	3	0	1	0	1	0	1	21	3	1.5	2	7	6	5	3	3	3	21	3	18	3
17	2	3	2	4	1	1	1	6	6	5	2	2	2	12	2	12	2	10	2	2	2	6	5	5	6	2	0	1	0	12	2	0	1	5	2	0	1	1.5	2	6	5	7	3	2	3	18	3	10	2
18	2	2	1	1	1	2	1	6	6	6	3	3	2	18	3	18	3	12	2	2.66667	3	7	7	6	5	-2	-2	2	-1	-14	1	-14	1	12	2	-5	1	1.25	1	7	6	6	1	2	1	7	2	12	2
19	2	3	1	4	1	2	1	6	6	5	-2	2	1	-12	1	12	2	5	2	1.66667	1	7	6	6	6	3	3	3	0	21	3	18	3	18	3	0	1	2.5	3	6	3	5	1	2	1	6	2	6	2
20	1	2	1	1	1	2	1	5	5	6	1	2	2	5	2	10	2	12	2	2	2	6	7	6	5	3	3	1	2	18	3	21	3	6	2	10	2	2.5	3	5	6	6	3	3	3	15	2	18	3
21	2	2	1	4	1	2	1	6	6	6	1	2	2	6	2	12	2	12	2	2	2	6	5	5	5	2	2	1	0	12	2	10	2	5	2	0	1	1.75	2	5	7	6	3	3	3	15	2	21	3
22	2	3	1	1	2	2	1	5	6	5	1	2	1	5	2	12	2	5	2	2	2	6	6	6	5	3	3	2	1	18	3	18	3	12	2	5	2	2.5	3	5	6	6	3	3	3	15	2	18	3
23	2	2	1	4	1	2	1	6	5	6	2	2	1	12	2	10	2	6	2	2	2	6	6	5	4	2	2	1	2	12	2	12	2	5	2	8	2	2	2	5	4	6	1	2	1	5	2	8	2
24	2	2	1	1	1	2	1	6	6	5	2	2	1	12	2	12	2	5	2	2	2	7	6	6	5	3	2	3	1	21	3	12	2	18	3	5	2	2.5	3	7	7	5	3	3	3	21	3	21	3
25	2	2	1	1	1	3	1	5	5	6	1	1	1	5	2	5	2	6	2	2	2	5	3	5	7	3	1	1	1	15	2	3	2	5	2	7	2	2	2	7	6	5	1	2	3	7	2	12	2
26	2	3	1	1	1	2	1	6	6	6	3	3	1	18	3	18	3	6	2	2.66667	3	7	6	5	4	3	2	1	0	21	3	12	2	5	2	0	1	2	2	4	6	7	3	3	3	12	2	18	3
27	2	2	1	1	2	2	1	6	6	5	3	3	2	18	3	18	3	10	2	2.66667	3	7	6	6	6	3	2	3	3	21	3	12	2	18	3	18	3	2.75	3	4	7	5	3	3	3	12	2	21	3
28	2	2	1	4	2	0	0	2	5	2	-1	2	-2	-2	1	10	2	-4	1	1.33333	1	5	5	2	6	0	1	-2	-3	0	1	5	2	-4	1	-18	1	1.25	1	2	1	1	-2	-1	-2	-4	1	-1	1
29	2	3	1	4	2	-2	0	2	5	3	-1	-2	-1	-2	1	-10	1	-3	1	1	1	5	5	5	6	-2	0	-1	-3	-10	1	0	1	-5	1	-18	1	1	1	1	1	3	0	-1	0	0	1	-1	1
30	2	2	1	1	1	2	1	6	7	5	-3	3	2	-18	1	21	3	10	2	2	2	7	6	6	6	3	1	2	3	21	3	6	2	12	2	18	3	2.5	3	7	6	5	1	2	3	7	2	12	2
31	2	3	1	4	2	3	1	6	6	5	2	3	1	12	2	18	3	5	2	2.33333	2	7	5	6	5	2	3	2	2	14	2	15	2	12	2	10	2	2	2	5	6	7	1	2	3	5	2	12	2
32	2	2	1	1	1	-1	0	1	4	1	1	-2	-1	1	2	-8	1	-1	1	1.33333	1	7	6	5	7	1	-3	-1	0	7	2	-18	1	-5	1	0	1	1.25	1	7	6	5	1	2	2	7	2	12	2
33	2	3	1	4	1	-3	0	1	1	3	-1	-2	2	-1	1	-2	1	6	2	1.33333	1	6	5	3	2	0	-1	2	-3	0	1	-5	1	6	2	-6	1	1.25	1	3	5	2	2	2	2	6	2	10	2
34	2	2	1	1	1	-2	0	1	7	5	2	1	-2	2	2	7	2	-10	1	1.66667	1	5	6	2	7	-2	-2	0	-3	-10	1	-12	1	0	1	-21	1	1	1	2	2	3	-1	-1	-3	-2	1	-2	1
35	2	3	1	4	1	1	1	2	5	6	1	1	1	2	2	5	2	6	2	2	2	7	1	6	7	2	1	1	1	14	2	1	2	6	2	7	2	2	2	2	6	7	3	3	3	6	2	18	3
36	2	3	1	1	1	1	1	1	2	5	1	2	2	1	2	4	2	10	2	2	2	6	6	7	5	2	3	3	3	12	2	18	3	21	3	15	2	2.5	3	7	5	6	3	3	3	21	3	15	2
37	1	3	1	1	2	1	1	3	5	6	1	3	2	3	2	15	2	12	2	2	2	7	6	7	4	3	2	3	3	21	3	12	2	21	3	12	2	2.5	3	6	7	5	-1	-2	-1	-6	1	-14	1
38	1	2	1	1	1	1	1	4	3	7	2	1	3	8	2	3	2	21	3	2.33333	2	6	7	6	5	1	1	2	3	6	2	7	2	12	2	15	2	2	2	5	6	7	1	2	2	5	2	12	2
39	2	2	1	4	1	-3	0	1	3	2	-1	-1	-2	-1	1	-3	1	-4	1	1	1	6	3	7	6	-1	-2	2	-1	-6	1	-6	1	14	2	-6	1	1.25	1	5	6	5	3	2	-3	15	2	12	2
40	1	2	1	4	2	-3	0	6	7	3	1	1	2	6	2	7	2	6	2	2	2	7	2	3	7	1	-2	2	0	7	2	-4	1	6	2	0	1	1.5	2	6	5	2	-2	-1	-3	-12	1	-5	1
41	1	1	1	1	1	-1	0	3	2	1	1	-1	-2	3	2	-2	1	-2	1	1.33333	1	6	7	6	3	-2	-3	0	-3	-12	1	-21	1	0	1	-9	1	1	1	7	7	6	2	0	-3	14	2	0	1
42	1	1	1	4	1	-3	0	3	3	2	-3	-3	1	-9	1	-9	1	2	2	1.33333	1	7	6	7	7	3	-3	3	3	21	3	-18	1	21	3	21	3	2.5	3	5	6	6	-1	-1	-3	-5	1	-6	1
43	2	2	1	4	1	0	0	3	3	3	-3	-3	-2	-9	1	-9	1	-6	1	1	1	7	7	6	5	1	-1	0	-2	7	2	-7	1	0	1	-10	1	1.25	1	7	6	7	3	2	3	21	3	12	2
44	2	2	1	1	1	0	0	1	3	4	1	-3	-3	1	2	-9	1	-12	1	1.33333	1	7	6	5	6	-3	1	3	2	-21	1	6	2	15	2	12	2	1.75	2	6	6	7	1	-2	-1	6	2	-12	1
45	2	2	1	1	1	-3	0	1	3	1	-3	-3	2	-3	1	-9	1	2	2	1.33333	1	7	5	6	6	-1	-3	2	0	-7	1	-15	1	12	2	0	1	1.25	1	7	6	5	-2	0	-3	-14	1	0	1
46	2	2	1	1	1	-3	0	1	3	4	-3	-3	-3	-3	1	-9	1	-12	1	1	1	6	5	6	6	-2	-3	0	-3	-12	1	-15	1	0	1	-18	1	1	1	6	7	6	1	2	-3	6	2	14	2
47	2	3	1	1	2	-2	0	1	3	2	2	0	-2	2	2	0	1	-4	1	1.33333	1	5	3	6	7	0	-1	-2	-3	0	1	-3	1	-12	1	-21	1	1	1	1	1	4	-1	-3	-3	-1	1	-3	1
48	2	3	1	4	2	0	0	1	3	4	-1	0	-2	-1	1	0	1	-8	1	1	1	7	7	6	7	3	-2	-1	3	21	3	-14	1	-6	1	21	3	2	2	7	7	6	3	2	3	21	3	14	2
49	1	2	1	1	1	0	0	4	3	1	-1	0	-2	-4	1	0	1	-2	1	1	1	6	7	6	5	0	1	-3	2	0	1	7	2	-18	1	10	2	1.5	2	6	7	5	1	2	-3	6	2	14	2
50	1	2	2	1	1	-3	0	4	3	2	3	0	-2	12	2	0	1	-4	1	1.33333	1	7	7	6	5	3	-3	-1	-1	21	3	-21	1	-6	1	-5	1	1.5	2	5	6	5	1	2	1	5	2	12	2
51	2	2	1	4	1	0	0	2	7	3	-1	0	-2	-2	1	0	1	-6	1	1	1	5	2	2	7	0	-2	-1	0	0	1	-4	1	-2	1	0	1	1	1	7	6	6	1	2	1	7	2	12	2
52	2	2	1	1	1	0	0	1	5	2	-1	-1	0	-1	1	-5	1	0	1	1	1	7	6	5	6	-1	-3	-1	-3	-7	1	-18	1	-5	1	-18	1	1	1	5	7	6	1	3	3	5	2	21	3
53	2	2	1	1	1	0	0	1	7	1	0	-1	1	0	1	-7	1	1	2	1.33333	1	7	5	2	3	-3	1	-1	-2	-21	1	5	2	-2	1	-6	1	1.25	1	6	5	6	2	2	2	12	2	10	2
54	2	1	1	4	1	-3	0	1	5	4	-1	-1	-3	-1	1	-5	1	-12	1	1	1	5	6	7	4	1	-2	-3	1	5	2	-12	1	-21	1	4	2	1.5	2	7	6	7	3	3	3	21	3	18	3
55	2	1	1	1	1	0	0	1	5	6	1	-1	0	1	2	-5	1	0	1	1.33333	1	1	3	6	7	3	1	0	-1	3	2	3	2	0	1	-7	1	1.5	2	6	7	7	3	3	3	18	3	21	3
56	2	2	1	3	1	0	0	1	6	7	0	-1	-2	0	1	-6	1	-14	1	1	1	6	7	6	7	1	-3	-1	0	6	2	-21	1	-6	1	0	1	1.25	1	7	7	6	3	3	1	21	3	21	3
57	2	1	1	1	1	-3	0	1	6	7	1	-1	-2	1	2	-6	1	-14	1	1.33333	1	7	6	5	6	0	-1	2	0	0	1	-6	1	10	2	0	1	1.25	1	7	7	6	3	3	3	21	3	21	3
58	2	2	1	1	1	0	0	1	6	7	0	-1	0	0	1	-6	1	0	1	1	1	6	7	5	6	-2	-3	-1	1	-12	1	-21	1	-5	1	6	2	1.25	1	7	5	6	3	3	3	21	3	15	2
59	1	3	1	1	2	-2	0	2	3	1	-1	-1	-2	-2	1	-3	1	-2	1	1	1	6	7	5	5	-2	-3	0	-3	-12	1	-21	1	0	1	-15	1	1	1	2	3	3	-1	-3	0	-2	1	-9	1
60	1	2	1	3	1	-1	0	1	6	5	1	-1	-1	1	2	-6	1	-5	1	1.33333	1	6	7	5	6	3	2	-3	1	18	3	14	2	-15	1	6	2	2	2	7	5	6	3	2	3	21	3	10	2
61	1	2	1	1	1	-1	0	4	6	7	-1	-1	-1	-4	1	-6	1	-7	1	1	1	7	5	6	7	3	-3	2	-2	21	3	-15	1	12	2	-14	1	1.75	2	6	5	7	1	2	2	6	2	10	2
62	2	3	1	3	2	0	0	4	3	5	-1	-1	-2	-4	1	-3	1	-10	1	1	1	6	5	5	7	1	3	-3	2	6	2	15	2	-15	1	14	2	1.75	2	5	6	7	1	3	3	5	2	18	3
63	2	2	1	1	1	0	0	4	7	5	1	-1	-2	4	2	-7	1	-10	1	1.33333	1	6	7	5	7	-3	-1	-3	1	-18	1	-7	1	-15	1	7	2	1.25	1	5	7	7	3	3	3	15	2	21	3
64	2	1	1	1	2	-1	0	4	5	3	-2	-3	0	-8	1	-15	1	0	1	1	1	6	6	7	6	0	2	-3	1	0	1	12	2	-21	1	6	2	1.5	2	6	6	6	3	2	3	18	3	12	2
65	2	1	1	1	2	0	0	4	5	6	-2	-3	-2	-8	1	-15	1	-12	1	1	1	6	5	7	6	2	-3	-3	2	12	2	-15	1	-21	1	12	2	1.5	2	7	6	5	3	2	2	21	3	12	2
66	2	3	1	1	2	-1	0	3	5	3	1	-3	-3	3	2	-15	1	-9	1	1.33333	1	1	5	6	6	-2	-1	0	1	-2	1	-5	1	0	1	6	2	1.25	1	5	7	5	3	2	2	3	2	14	2
67	2	1	1	2	1	0	0	2	4	5	-2	-3	1	-4	1	-12	1	5	2	1.33333	1	7	6	7	7	-2	-1	-2	2	-14	1	-6	1	-14	1	14	2	1.25	1	6	7	7	3	3	3	18	3	21	3
68	2	1	1	1	1	-1	0	6	5	6	1	1	1	6	2	5	2	6	2	2	2	7	3	6	7	3	0	1	2	21	3	0	1	6	2	14	2	2	2	7	6	7	3	2	3	21	3	12	2
69	2	1	1	2	1	3	1	6	2	3	1	2	2	6	2	4	2	6	2	2	2	4	5	6	3	3	3	3	3	12	2	15	2	18	3	9	2	2.25	2	5	6	5	-2	-3	0	-10	1	-18	1
70	2	1	1	1	2	-3	0	2	6	4	-2	0	-1	-4	1	0	1	-4	1	1	1	7	2	6	7	1	-1	1	0	7	2	-2	1	6	2	0	1	1.5	2	7	6	6	2	3	3	14	2	18	3
71	2	2	1	1	2	-3	0	2	5	7	1	-3	-1	2	2	-15	1	-7	1	1.33333	1	6	5	7	7	1	1	-2	0	6	2	5	2	-14	1	0	1	1.5	2	5	7	6	3	3	3	15	2	21	3
72	2	2	1	2	2	-3	0	2	6	5	-2	0	-1	-4	1	0	1	-5	1	1	1	7	5	6	7	2	1	-3	1	14	2	5	2	-18	1	7	2	1.75	2	7	6	7	3	2	3	21	3	12	2
73	2	1	1	1	2	-3	0	1	6	7	1	-1	-2	1	2	-6	1	-14	1	1.33333	1	6	7	2	5	-2	-3	-3	0	-12	1	-21	1	-6	1	0	1	1	1	4	1	4	-1	0	1	-4	1	0	1
74	2	2	1	1	2	-2	0	2	6	7	1	1	2	2	2	6	2	14	2	2	2	7	6	7	3	1	-2	1	0	7	2	-12	1	7	2	0	1	1.5	2	6	6	7	-2	-3	0	-12	1	-18	1
75	2	1	1	1	1	2	1	5	6	7	1	3	2	5	2	18	3	14	2	2.33333	2	6	7	5	4	1	2	1	3	6	2	14	2	5	2	12	2	2	2	7	7	6	3	2	3	21	3	14	2
76	2	1	1	1	1	-1	0	7	3	5	1	3	1	7	2	9	2	5	2	2	2	5	6	7	3	-2	2	0	1	-10	1	12	2	0	1	3	2	1.5	2	4	7	6	3	2	1	12	2	14	2
77	1	2	1	1	1	2	1	7	6	5	1	1	3	7	2	6	2	15	2	2	2	1	2	7	6	-1	1	3	1	-1	1	2	2	21	3	6	2	2	2	2	7	5	-2	-1	0	-4	1	-7	1
78	2	1	1	1	1	-2	0	7	6	6	1	3	1	7	2	18	3	6	2	2.33333	2	7	6	7	6	3	-2	3	3	21	3	-12	1	21	3	18	3	2.5	3	7	5	6	3	3	3	21	3	15	2
79	2	1	1	1	2	3	1	7	5	7	1	3	2	7	2	15	2	14	2	2	2	7	6	5	7	3	3	3	3	21	3	18	3	15	2	21	3	2.75	3	6	5	5	-1	-1	-3	-6	1	-5	1
80	2	2	2	1	2	-1	0	2	3	6	1	2	1	2	2	6	2	6	2	2	2	4	3	6	5	0	-3	1	1	0	1	-9	1	6	2	5	2	1.5	2	6	5	6	3	2	3	18	3	10	2
81	2	3	1	1	2	-1	0	1	3	7	0	2	0	0	1	6	2	0	1	1.33333	1	7	3	6	5	1	1	-1	0	7	2	3	2	-6	1	0	1	1.5	2	7	6	5	0	0	0	0	1	0	1
82	2	3	1	1	1	3	1	3	2	6	3	2	1	9	2	4	2	6	2	2	2	2	5	6	7	-3	-2	1	-3	-6	1	-10	1	6	2	-21	1	1.25	1	4	5	6	0	-1	-3	0	1	-5	1
83	2	3	1	1	1	3	1	5	6	6	2	1	1	10	2	6	2	6	2	2	2	7	6	5	7	2	1	3	2	14	2	6	2	15	2	14	2	2	2	7	7	5	3	3	3	21	3	21	3
84	2	2	2	1	1	3	1	5	6	7	1	1	3	5	2	6	2	21	3	2.33333	2	7	6	5	6	3	3	3	3	21	3	18	3	15	2	18	3	2.75	3	6	5	7	-1	-2	-1	-6	1	-10	1
85	2	2	1	1	2	-1	0	1	5	6	1	2	0	1	2	10	2	0	1	1.66667	1	5	6	7	3	-1	-1	2	2	-5	1	-6	1	14	2	6	2	1.5	2	7	6	5	-3	-3	0	-21	1	-18	1
86	2	2	1	1	1	3	1	7	2	4	-1	1	2	-7	1	2	2	8	2	1.66667	1	6	5	4	7	3	3	3	3	18	3	15	2	12	2	21	3	2.5	3	7	6	5	0	-3	-3	0	1	-18	1
87	1	2	1	1	2	3	1	6	7	5	1	-1	3	6	2	-7	1	15	2	1.66667	1	7	6	5	7	-2	-2	2	2	-14	1	-12	1	10	2	14	2	1.5	2	1	7	6	-2	-1	-2	-2	1	-7	1
88	2	1	1	1	2	3	1	7	5	4	1	2	2	7	2	10	2	8	2	2	2	4	3	5	6	3	3	3	3	12	2	9	2	15	2	18	3	2.25	2	6	7	5	-3	0	0	-18	1	0	1
89	2	1	2	1	2	-1	0	2	3	4	0	1	-1	0	1	3	2	-4	1	1.33333	1	6	7	5	3	1	2	-3	2	6	2	14	2	-15	1	6	2	1.75	2	6	5	5	0	-3	-3	0	1	-15	1
90	2	3	1	1	2	-3	0	5	3	5	-3	-1	-2	-15	1	-3	1	-10	1	1	1	6	6	5	4	-3	-3	-3	-1	-18	1	-18	1	-15	1	-4	1	1	1	2	2	3	-1	0	-1	-2	1	0	1
91	1	3	1	1	2	-1	0	2	3	5	-3	-1	-3	-6	1	-3	1	-15	1	1	1	5	6	4	2	1	0	1	2	5	2	0	1	4	2	4	2	1.75	2	5	6	5	0	0	-3	0	1	0	1
92	2	3	2	2	1	-1	0	7	3	5	-3	-1	-3	-21	1	-3	1	-15	1	1	1	6	5	6	6	-3	1	0	3	-18	1	5	2	0	1	18	3	1.75	2	5	5	5	-3	-3	0	-15	1	-15	1
93	1	2	1	1	2	3	1	6	5	5	2	1	1	12	2	5	2	5	2	2	2	6	5	7	6	3	3	3	3	18	3	15	2	21	3	18	3	2.75	3	7	6	5	-1	0	-2	-7	1	0	1
94	2	1	1	1	2	3	1	5	4	3	3	2	1	15	2	8	2	3	2	2	2	6	7	6	5	-3	2	0	1	-18	1	14	2	0	1	5	2	1.5	2	6	5	5	-3	-3	-3	-18	1	-15	1
95	2	3	1	2	2	-1	0	3	3	4	-3	-1	0	-9	1	-3	1	0	1	1	1	7	7	6	6	-2	-1	0	1	-14	1	-7	1	0	1	6	2	1.25	1	7	6	6	-3	-2	-1	-21	1	-12	1
96	2	3	2	3	1	-1	0	4	1	6	-3	-1	-1	-12	1	-1	1	-6	1	1	1	7	5	6	6	0	-2	-2	0	0	1	-10	1	-12	1	0	1	1	1	5	6	7	0	0	0	0	1	0	1
97	2	3	1	1	1	-1	0	4	5	6	-3	-1	-3	-12	1	-5	1	-18	1	1	1	7	5	7	6	-1	1	-3	1	-7	1	5	2	-21	1	6	2	1.5	2	5	6	7	-3	-2	-3	-15	1	-12	1
98	2	3	1	2	1	2	1	6	5	7	1	-1	2	6	2	-5	1	14	2	1.66667	1	6	5	7	7	1	2	2	1	6	2	10	2	14	2	7	2	2	2	5	6	5	-3	-1	-2	-15	1	-6	1
99	2	1	1	1	2	3	1	7	7	7	-3	2	-1	-21	1	14	2	-7	1	1.33333	1	6	5	6	6	2	2	-2	2	12	2	10	2	-12	1	12	2	1.75	2	7	5	7	-2	-2	0	-14	1	-10	1
100	1	1	1	3	1	2	1	6	5	6	1	2	1	6	2	10	2	6	2	2	2	6	5	7	7	1	3	2	2	6	2	15	2	14	2	14	2	2	2	6	7	7	-2	-2	-3	-12	1	-14	1
101	2	1	1	2	1	3	1	5	6	4	1	2	1	5	2	12	2	4	2	2	2	4	5	6	6	1	2	1	2	4	2	10	2	6	2	12	2	2	2	3	5	5	-1	0	-2	-3	1	0	1
102	1	1	1	1	2	1	1	5	7	6	2	1	1	10	2	7	2	6	2	2	2	6	7	6	7	-1	-1	1	-3	-6	1	-7	1	6	2	-21	1	1.25	1	3	5	5	3	2	2	9	2	10	2
103	1	2	1	4	1	3	1	7	5	6	1	2	1	7	2	10	2	6	2	2	2	7	7	6	7	2	3	3	2	14	2	21	3	18	3	14	2	2.5	3	6	7	5	0	-1	-2	0	1	-7	1
104	2	1	1	1	2	3	1	6	7	6	2	1	2	12	2	7	2	12	2	2	2	6	7	5	6	2	1	3	-1	12	2	7	2	15	2	-6	1	1.75	2	7	7	6	1	2	3	7	2	14	2
105	1	2	1	1	1	3	1	5	6	5	-3	-1	2	-15	1	-6	1	10	2	1.33333	1	5	6	7	6	2	3	2	3	10	2	18	3	14	2	18	3	2.5	3	5	6	7	2	2	1	10	2	12	2
106	2	2	1	2	1	3	1	7	7	6	1	2	3	7	2	14	2	18	3	2.33333	2	6	5	6	7	3	3	3	3	18	3	15	2	18	3	21	3	2.75	3	7	6	5	3	2	3	21	3	12	2
107	2	1	1	4	2	1	1	6	5	6	1	2	3	6	2	10	2	18	3	2.33333	2	7	5	6	5	3	3	3	3	21	3	15	2	18	3	15	2	2.5	3	6	7	5	3	2	1	18	3	14	2
108	2	1	1	2	2	3	1	6	7	6	2	1	3	12	2	7	2	18	3	2.33333	2	6	7	5	5	3	3	3	3	18	3	21	3	15	2	15	2	2.5	3	7	6	5	-3	-2	-1	-21	1	-12	1
109	2	3	1	1	1	-3	0	4	3	7	-1	-1	-2	-4	1	-3	1	-14	1	1	1	5	6	7	7	-2	-3	-3	-1	-10	1	-18	1	-21	1	-7	1	1	1	2	1	4	0	0	-2	0	1	0	1
110	2	3	1	1	2	3	1	5	6	7	1	-1	1	5	2	-6	1	7	2	1.66667	1	6	7	5	7	-2	0	2	-3	-12	1	0	1	10	2	-21	1	1.25	1	6	7	5	0	0	-1	0	1	0	1
111	2	1	1	4	2	3	1	5	6	7	2	2	2	10	2	12	2	14	2	2	2	6	7	7	7	3	3	3	0	18	3	21	3	21	3	0	1	2.5	3	7	6	5	0	2	0	0	1	12	2
112	1	2	1	1	2	3	1	7	6	5	1	2	2	7	2	12	2	10	2	2	2	6	5	4	7	3	3	3	3	18	3	15	2	12	2	21	3	2.5	3	5	6	5	-3	-2	0	-15	1	-12	1
113	2	3	1	4	2	3	1	5	7	6	1	1	2	5	2	7	2	12	2	2	2	6	7	5	5	-1	1	-1	3	-6	1	7	2	-5	1	15	2	1.5	2	5	6	6	0	0	-2	0	1	0	1
114	2	3	1	1	2	3	1	5	6	7	-1	-1	-3	-5	1	-6	1	-21	1	1	1	6	5	7	5	3	3	3	3	18	3	15	2	21	3	15	2	2.5	3	6	5	7	-1	-2	0	-6	1	-10	1
115	2	3	1	1	2	3	1	7	6	5	1	2	2	7	2	12	2	10	2	2	2	7	6	5	7	3	3	1	2	21	3	18	3	5	2	14	2	2.5	3	5	6	7	-1	0	-3	-5	1	0	1
116	2	3	1	4	2	3	1	5	6	7	2	2	1	10	2	12	2	7	2	2	2	6	7	5	6	3	3	3	2	18	3	21	3	15	2	12	2	2.5	3	6	7	5	-2	2	-3	-12	1	14	2
117	2	3	1	1	2	3	1	4	5	6	-1	1	2	-4	1	5	2	12	2	1.66667	1	5	2	3	7	3	1	2	1	15	2	2	2	6	2	7	2	2	2	5	6	7	-2	-3	2	-10	1	-18	1
118	2	3	1	1	2	1	1	4	5	6	1	1	2	4	2	5	2	12	2	2	2	6	5	7	2	3	3	3	2	18	3	15	2	21	3	4	2	2.5	3	5	6	6	0	-3	-3	0	1	-18	1
119	2	1	1	4	2	3	1	1	5	6	1	1	2	1	2	5	2	12	2	2	2	7	6	5	2	-2	-3	2	-2	-14	1	-18	1	10	2	-4	1	1.25	1	7	5	6	0	-3	0	0	1	-15	1
120	1	1	1	1	2	3	1	5	6	7	2	-2	3	10	2	-12	1	21	3	2	2	6	7	5	6	1	1	1	1	6	2	7	2	5	2	6	2	2	2	5	6	7	-3	-3	0	-15	1	-18	1
121	2	2	1	4	2	1	1	5	6	7	1	1	2	5	2	6	2	14	2	2	2	5	6	7	5	3	3	3	3	15	2	18	3	21	3	15	2	2.5	3	5	6	7	-3	0	0	-15	1	0	1
122	2	1	1	4	2	-1	0	5	6	7	3	1	1	15	2	6	2	7	2	2	2	6	5	6	7	-2	-1	-1	-1	-12	1	-5	1	-6	1	-7	1	1	1	5	6	7	0	0	-3	0	1	0	1
123	2	1	1	1	2	3	1	7	6	5	2	-1	3	14	2	-6	1	15	2	1.66667	1	1	6	7	1	2	3	3	3	2	2	18	3	21	3	3	2	2.5	3	6	7	6	3	3	1	18	3	21	3
124	2	1	1	4	2	-2	0	1	4	5	1	1	2	1	2	4	2	10	2	2	2	7	6	5	7	1	-3	3	1	7	2	-18	1	15	2	7	2	1.75	2	5	6	7	-1	-3	-2	-5	1	-18	1
125	2	1	1	1	2	-1	0	5	6	7	-3	1	3	-15	1	6	2	21	3	2	2	7	6	7	7	3	-1	3	3	21	3	-6	1	21	3	21	3	2.5	3	5	6	7	2	2	1	10	2	12	2
126	1	2	1	2	2	3	1	7	4	5	2	-2	-2	14	2	-8	1	-10	1	1.33333	1	6	7	5	6	3	3	3	1	18	3	21	3	15	2	6	2	2.5	3	7	7	7	3	2	3	21	3	14	2
127	1	2	1	4	2	-2	0	4	6	7	1	3	1	4	2	18	3	7	2	2.33333	2	7	6	5	4	-1	-2	0	1	-7	1	-12	1	0	1	4	2	1.25	1	6	7	7	3	2	3	18	3	14	2
128	2	3	1	1	1	3	1	5	1	6	2	2	3	10	2	2	2	18	3	2.33333	2	6	6	7	4	3	2	3	3	18	3	12	2	21	3	12	2	2.5	3	7	7	6	2	3	3	14	2	21	3
129	1	2	1	4	1	3	1	1	6	5	1	1	2	1	2	6	2	10	2	2	2	5	2	1	6	-1	-3	2	-2	-5	1	-6	1	2	2	-12	1	1.25	1	5	6	4	-3	-3	-3	-15	1	-18	1
130	2	3	1	2	1	-1	0	5	6	5	1	2	1	5	2	12	2	5	2	2	2	5	2	6	6	2	3	3	3	10	2	6	2	18	3	18	3	2.5	3	6	7	5	-3	-3	-3	-18	1	-21	1
131	1	2	1	4	2	-3	0	1	1	6	0	-1	-2	0	1	-1	1	-12	1	1	1	6	2	5	3	-3	-1	-3	-1	-18	1	-2	1	-15	1	-3	1	1	1	3	3	2	-3	0	-1	-9	1	0	1
132	2	1	1	1	1	1	1	5	6	7	-1	1	-2	-5	1	6	2	-14	1	1.33333	1	7	7	6	5	1	2	3	3	7	2	14	2	18	3	15	2	2.25	2	7	6	6	3	2	3	21	3	12	2
133	2	1	1	4	2	-2	0	7	6	5	2	1	2	14	2	6	2	10	2	2	2	5	6	7	4	1	2	-3	1	5	2	12	2	-21	1	4	2	1.75	2	7	6	7	2	3	3	14	2	18	3
134	2	1	1	1	2	3	1	6	7	5	2	1	2	12	2	7	2	10	2	2	2	5	7	6	7	2	2	3	3	10	2	14	2	18	3	21	3	2.5	3	5	6	7	2	3	3	10	2	18	3
135	1	2	1	1	1	3	1	5	6	7	2	1	3	10	2	6	2	21	3	2.33333	2	7	6	7	5	1	2	2	1	7	2	12	2	14	2	5	2	2	2	7	7	7	3	2	3	21	3	14	2
136	2	2	1	1	1	3	1	3	5	6	-2	-2	-3	-6	1	-10	1	-18	1	1	1	6	7	5	6	3	2	3	3	18	3	14	2	15	2	18	3	2.5	3	7	6	5	0	-3	-1	0	1	-18	1
137	1	2	1	1	1	3	1	7	6	4	2	1	2	14	2	6	2	8	2	2	2	7	6	5	7	-2	2	-2	1	-14	1	12	2	-10	1	7	2	1.5	2	7	7	6	3	3	2	21	3	21	3
138	2	3	2	1	1	1	1	6	7	6	2	3	1	12	2	21	3	6	2	2.33333	2	5	7	7	6	3	2	1	2	15	2	14	2	7	2	12	2	2	2	6	7	6	3	2	3	18	3	14	2
139	2	1	2	1	1	-1	0	5	7	6	-1	3	2	-5	1	21	3	12	2	2	2	5	6	7	7	-2	-2	-3	0	-10	1	-12	1	-21	1	0	1	1	1	5	6	7	2	3	3	10	2	18	3
140	2	1	2	4	2	3	1	7	6	5	1	2	3	7	2	12	2	15	2	2	2	7	2	6	4	2	3	1	2	14	2	6	2	6	2	8	2	2	2	7	6	5	-1	-1	-2	-7	1	-6	1
141	2	1	1	1	2	1	1	4	2	5	3	2	1	12	2	4	2	5	2	2	2	6	5	6	7	3	1	2	3	18	3	5	2	12	2	21	3	2.5	3	4	6	7	3	2	2	12	2	12	2
142	2	1	2	1	1	1	1	4	7	6	1	-2	2	4	2	-14	1	12	2	1.66667	1	7	6	5	4	3	3	2	3	21	3	18	3	10	2	12	2	2.5	3	6	7	5	-1	-3	-2	-6	1	-21	1
143	2	1	1	1	2	3	1	4	5	6	1	2	1	4	2	10	2	6	2	2	2	5	6	7	3	1	2	2	3	5	2	12	2	14	2	9	2	2	2	5	6	7	0	-3	0	0	1	-18	1
144	2	1	2	1	2	1	1	7	5	6	2	1	2	14	2	5	2	12	2	2	2	7	6	5	4	3	3	3	3	21	3	18	3	15	2	12	2	2.5	3	6	5	7	-1	0	-1	-6	1	0	1
145	2	1	1	1	2	3	1	3	4	6	1	1	1	3	2	4	2	6	2	2	2	6	7	5	4	3	3	2	1	18	3	21	3	10	2	4	2	2.5	3	6	7	6	2	-1	-2	12	2	-7	1
146	1	2	2	1	1	3	1	5	6	6	2	1	1	10	2	6	2	6	2	2	2	7	3	7	5	-1	-2	-2	3	-7	1	-6	1	-14	1	15	2	1.25	1	6	7	5	1	-3	3	6	2	-21	1
147	1	1	1	1	2	1	1	5	6	7	1	-3	2	5	2	-18	1	14	2	1.66667	1	7	6	5	7	1	2	3	1	7	2	12	2	15	2	7	2	2	2	7	6	7	-2	0	-3	-14	1	0	1
148	1	2	1	1	1	3	1	7	6	3	-2	2	-1	-14	1	12	2	-3	1	1.33333	1	5	6	7	4	3	3	3	1	15	2	18	3	21	3	4	2	2.5	3	5	6	5	-3	0	-2	-15	1	0	1
149	2	1	1	1	2	1	1	4	5	3	2	1	2	8	2	5	2	6	2	2	2	5	4	7	4	2	1	2	2	10	2	4	2	14	2	8	2	2	2	7	6	5	-3	-3	0	-21	1	-18	1
150	2	1	1	1	2	3	1	5	6	7	1	2	3	5	2	12	2	21	3	2.33333	2	5	6	7	7	3	2	3	3	15	2	12	2	21	3	21	3	2.5	3	4	5	7	0	-3	0	0	1	-15	1
151	1	2	2	2	1	3	1	5	3	6	3	2	1	15	2	6	2	6	2	2	2	5	6	7	3	2	-3	2	0	10	2	-18	1	14	2	0	1	1.5	2	6	6	5	2	-3	-3	12	2	-18	1
152	2	1	1	2	2	3	1	5	6	7	-1	1	1	-5	1	6	2	7	2	1.66667	1	6	6	7	7	3	3	0	3	18	3	18	3	0	1	21	3	2.5	3	7	6	7	-2	2	-3	-14	1	12	2
153	1	2	1	2	1	-1	0	4	3	6	3	1	-2	12	2	3	2	-12	1	1.66667	1	5	4	6	7	1	-3	0	2	5	2	-12	1	0	1	14	2	1.5	2	7	6	5	3	3	3	21	3	18	3
154	2	1	2	2	2	-3	0	4	3	6	-2	2	-2	-8	1	6	2	-12	1	1.33333	1	7	6	5	7	-1	-1	-3	-1	-7	1	-6	1	-15	1	-7	1	1	1	3	1	3	-3	0	-3	-9	1	0	1
155	2	2	1	1	2	1	1	2	5	6	3	-2	1	6	2	-10	1	6	2	1.66667	1	6	7	6	6	2	3	2	3	12	2	21	3	12	2	18	3	2.5	3	7	5	6	1	0	-3	7	2	0	1
156	2	1	1	1	2	3	1	3	5	7	1	2	1	3	2	10	2	7	2	2	2	7	6	7	5	2	3	3	1	14	2	18	3	21	3	5	2	2.5	3	7	5	2	-2	-3	0	-14	1	-15	1
157	2	1	1	2	2	1	1	3	7	5	1	2	2	3	2	14	2	10	2	2	2	5	7	5	7	-2	0	3	-3	-10	1	0	1	15	2	-21	1	1.25	1	5	6	7	3	3	3	15	2	18	3
158	2	1	1	2	2	3	1	6	7	6	1	1	3	6	2	7	2	18	3	2.33333	2	7	6	5	6	1	2	1	2	7	2	12	2	5	2	12	2	2	2	6	5	6	3	2	3	18	3	10	2
159	2	1	1	1	2	1	1	6	7	5	-1	1	3	-6	1	7	2	15	2	1.66667	1	7	5	6	7	1	2	3	3	7	2	10	2	18	3	21	3	2.5	3	5	6	4	3	3	3	15	2	18	3
160	2	3	1	2	1	3	1	5	6	7	1	-1	1	5	2	-6	1	7	2	1.66667	1	7	6	5	7	-1	2	-2	1	-7	1	12	2	-10	1	7	2	1.5	2	6	7	6	1	2	2	6	2	14	2
161	2	3	1	2	1	3	1	5	5	6	1	2	-2	5	2	10	2	-12	1	1.66667	1	5	6	7	5	3	3	3	3	15	2	18	3	21	3	15	2	2.5	3	7	5	6	3	3	3	21	3	15	2
162	2	1	1	2	1	1	1	4	5	6	1	2	1	4	2	10	2	6	2	2	2	6	6	7	5	3	3	2	2	18	3	18	3	14	2	10	2	2.5	3	6	6	7	2	3	3	12	2	18	3
163	2	3	1	1	1	3	1	4	5	6	1	-3	1	4	2	-15	1	6	2	1.66667	1	7	6	6	4	2	3	3	2	14	2	18	3	18	3	8	2	2.5	3	5	5	4	2	2	2	10	2	10	2
164	1	2	1	2	1	3	1	5	4	6	1	2	3	5	2	8	2	18	3	2.33333	2	6	7	7	7	3	3	3	-2	18	3	21	3	21	3	-14	1	2.5	3	7	6	7	1	2	3	7	2	12	2
165	2	3	1	1	1	2	1	6	7	6	2	1	1	12	2	7	2	6	2	2	2	7	6	7	6	2	3	3	3	14	2	18	3	21	3	18	3	2.75	3	6	6	7	3	2	3	18	3	12	2
166	2	1	1	1	2	3	1	1	7	6	1	3	2	1	2	21	3	12	2	2.33333	2	6	7	5	7	2	1	2	2	12	2	7	2	10	2	14	2	2	2	6	7	5	0	-2	0	0	1	-14	1
167	2	1	1	2	1	3	1	4	5	6	1	1	2	4	2	5	2	12	2	2	2	7	6	5	4	2	2	2	1	14	2	12	2	10	2	4	2	2	2	3	5	5	-2	0	0	-6	1	0	1
168	1	1	1	1	2	3	1	5	6	7	-3	2	-1	-15	1	12	2	-7	1	1.33333	1	7	6	7	6	3	3	2	3	21	3	18	3	14	2	18	3	2.75	3	7	5	6	-3	-3	0	-21	1	-15	1
169	1	2	1	1	1	3	1	7	6	4	1	2	1	7	2	12	2	4	2	2	2	7	5	7	6	3	3	3	3	21	3	15	2	21	3	18	3	2.75	3	6	5	6	-3	-3	-2	-18	1	-15	1
170	1	3	1	1	1	3	1	3	4	7	1	3	3	3	2	12	2	21	3	2.33333	2	6	5	6	4	1	2	3	3	6	2	10	2	18	3	12	2	2.25	2	6	7	7	3	2	3	18	3	14	2
171	2	1	1	2	1	2	1	6	5	7	-1	2	3	-6	1	10	2	21	3	2	2	6	6	6	6	3	2	3	3	18	3	12	2	18	3	18	3	2.75	3	6	5	5	3	2	3	18	3	10	2
172	2	1	1	1	2	-3	0	5	4	7	-1	-2	-3	-5	1	-8	1	-21	1	1	1	7	6	7	7	-3	-3	-2	0	-21	1	-18	1	-14	1	0	1	1	1	3	2	2	-3	-3	0	-9	1	-6	1
173	2	1	1	2	1	2	1	6	5	6	1	2	1	6	2	10	2	6	2	2	2	7	4	7	6	2	3	3	3	14	2	12	2	21	3	18	3	2.5	3	6	7	5	-3	0	-3	-18	1	0	1
174	1	2	1	2	1	3	1	6	3	5	1	2	1	6	2	6	2	5	2	2	2	3	5	6	7	1	2	3	3	3	2	10	2	18	3	21	3	2.5	3	5	6	7	2	2	2	10	2	12	2
175	2	1	1	2	1	3	1	5	4	5	2	1	1	10	2	4	2	5	2	2	2	7	6	7	6	3	3	3	-2	21	3	18	3	21	3	-12	1	2.5	3	7	5	5	2	2	3	14	2	10	2
176	1	1	1	2	2	3	1	7	5	6	-2	2	1	-14	1	10	2	6	2	1.66667	1	6	5	3	6	1	2	1	2	6	2	10	2	3	2	12	2	2	2	6	5	7	-1	-2	-3	-6	1	-10	1
177	2	1	1	1	2	3	1	5	3	6	1	1	2	5	2	3	2	12	2	2	2	6	2	5	6	1	2	1	1	6	2	4	2	5	2	6	2	2	2	7	6	7	2	2	2	14	2	12	2
178	2	1	1	2	2	1	1	4	6	6	2	2	1	8	2	12	2	6	2	2	2	6	7	7	7	3	3	3	0	18	3	21	3	21	3	0	1	2.5	3	7	5	7	-2	-1	-2	-14	1	-5	1
179	2	1	1	1	2	1	1	1	7	1	2	1	2	2	2	7	2	2	2	2	2	4	5	6	7	1	2	1	2	4	2	10	2	6	2	14	2	2	2	5	5	7	0	-3	-2	0	1	-15	1
180	1	1	1	2	1	1	1	2	3	6	1	1	1	2	2	3	2	6	2	2	2	5	1	7	2	1	3	1	3	5	2	3	2	7	2	6	2	2	2	7	4	5	-1	0	-2	-7	1	0	1
181	1	2	1	1	1	3	1	7	7	6	1	2	3	7	2	14	2	18	3	2.33333	2	7	6	5	7	2	3	3	3	14	2	18	3	15	2	21	3	2.5	3	5	6	7	3	2	2	15	2	12	2
182	1	2	1	1	1	1	1	5	6	7	2	3	2	10	2	18	3	14	2	2.33333	2	5	7	6	7	-3	-2	-3	3	-15	1	-14	1	-18	1	21	3	1.5	2	5	6	7	0	-3	-3	0	1	-18	1
183	2	1	1	2	1	2	1	7	6	7	3	2	3	21	3	12	2	21	3	2.66667	3	4	5	6	7	3	2	3	3	12	2	10	2	18	3	21	3	2.5	3	5	6	6	2	3	3	10	2	18	3
184	1	1	1	1	2	3	1	6	7	4	3	2	3	18	3	14	2	12	2	2.33333	2	5	6	7	6	2	-3	2	-1	10	2	-18	1	14	2	-6	1	1.5	2	5	6	6	3	3	3	15	2	18	3
185	2	1	1	1	1	2	1	7	6	7	3	2	3	21	3	12	2	21	3	2.66667	3	4	5	6	5	-3	-1	2	-2	-12	1	-5	1	12	2	-10	1	1.25	1	6	6	7	3	3	3	18	3	18	3
186	1	1	1	1	1	3	1	6	7	5	1	2	1	6	2	14	2	5	2	2	2	6	7	6	7	3	-3	2	0	18	3	-21	1	12	2	0	1	1.75	2	6	6	7	1	2	1	6	2	12	2
187	1	2	1	2	1	3	1	2	7	5	3	2	3	6	2	14	2	15	2	2	2	5	6	7	5	0	3	-3	3	0	1	18	3	-21	1	15	2	1.75	2	6	7	7	3	3	3	18	3	21	3
188	1	1	1	1	2	1	1	6	7	5	2	3	2	12	2	21	3	10	2	2.33333	2	4	5	4	6	2	-3	-3	-2	8	2	-15	1	-12	1	-12	1	1.25	1	7	6	5	3	3	2	21	3	18	3
189	2	1	1	2	2	3	1	7	6	5	3	2	3	21	3	12	2	15	2	2.33333	2	4	6	7	6	1	2	-3	0	4	2	12	2	-21	1	0	1	1.5	2	4	7	6	3	3	3	12	2	21	3
190	2	1	1	1	2	3	1	6	4	5	3	2	3	18	3	8	2	15	2	2.33333	2	5	5	6	6	-1	3	-3	2	-5	1	15	2	-18	1	12	2	1.5	2	7	6	7	3	2	3	21	3	12	2
191	2	1	1	1	2	1	1	5	7	6	2	1	1	10	2	7	2	6	2	2	2	6	6	7	7	2	0	2	-2	12	2	0	1	14	2	-14	1	1.5	2	5	6	7	3	2	3	15	2	12	2
192	2	1	1	2	2	-3	0	4	4	5	-2	-2	0	-8	1	-8	1	0	1	1	1	7	7	5	6	-3	-3	-1	-2	-21	1	-21	1	-5	1	-12	1	1	1	2	3	2	-3	-3	-1	-6	1	-9	1
193	2	1	1	1	1	3	1	6	5	7	3	2	3	18	3	10	2	21	3	2.66667	3	5	6	7	7	2	-1	3	-2	10	2	-6	1	21	3	-14	1	1.75	2	5	6	7	-2	0	-1	-10	1	0	1
194	2	1	1	1	2	3	1	7	5	4	2	3	3	14	2	15	2	12	2	2	2	6	7	6	7	-3	2	-2	3	-18	1	14	2	-12	1	21	3	1.75	2	7	7	6	3	3	3	21	3	21	3
195	1	2	1	1	2	3	1	6	7	5	3	3	2	18	3	21	3	10	2	2.66667	3	6	5	6	6	0	3	2	-1	0	1	15	2	12	2	-6	1	1.5	2	5	7	7	3	3	3	15	2	21	3
196	1	1	1	1	1	2	1	3	5	6	2	2	2	6	2	10	2	12	2	2	2	7	7	6	7	3	0	3	-3	21	3	0	1	18	3	-21	1	2	2	7	7	5	3	3	3	21	3	21	3
197	2	1	1	4	2	2	1	6	7	6	2	1	1	12	2	7	2	6	2	2	2	7	7	6	5	3	-2	3	-2	21	3	-14	1	18	3	-10	1	2	2	5	7	6	2	2	2	10	2	14	2
198	1	1	1	1	2	3	1	7	6	5	3	3	2	21	3	18	3	10	2	2.66667	3	7	5	5	7	2	-3	2	-1	14	2	-15	1	10	2	-7	1	1.5	2	7	7	6	3	3	3	21	3	21	3
199	2	1	1	2	2	2	1	5	6	7	3	2	2	15	2	12	2	14	2	2	2	7	5	7	6	1	-2	2	-3	7	2	-10	1	14	2	-18	1	1.5	2	7	7	7	2	2	2	14	2	14	2
200	2	1	1	1	5	3	1	5	5	7	2	3	3	10	2	15	2	21	3	2.33333	2	6	7	7	5	3	-1	3	-3	18	3	-7	1	21	3	-15	1	2	2	5	7	6	0	0	-1	0	1	0	1
201	1	1	1	4	5	-2	0	2	2	4	-1	-2	-3	-2	1	-4	1	-12	1	1	1	5	6	5	5	-1	-2	0	-1	-5	1	-12	1	0	1	-5	1	1	1	3	1	1	-3	0	-3	-9	1	0	1
202	2	3	1	1	4	2	1	6	5	5	2	3	1	12	2	15	2	5	2	2	2	7	7	5	7	3	2	3	3	21	3	14	2	15	2	21	3	2.5	3	6	5	5	3	2	3	18	3	10	2
203	1	2	1	4	2	-2	0	3	1	5	0	-2	1	0	1	-2	1	5	2	1.33333	1	6	6	5	5	0	-2	0	-2	0	1	-12	1	0	1	-10	1	1	1	2	2	3	-3	-3	-2	-6	1	-6	1
204	1	2	1	4	4	-2	0	3	3	1	-1	-2	-1	-3	1	-6	1	-1	1	1	1	6	7	5	6	-3	-2	0	0	-18	1	-14	1	0	1	0	1	1	1	3	1	1	-3	0	-1	-9	1	0	1
205	1	3	1	1	4	2	1	5	6	5	3	3	1	15	2	18	3	5	2	2.33333	2	7	6	5	5	2	1	-1	-3	14	2	6	2	-5	1	-15	1	1.5	2	5	5	7	-1	-2	0	-5	1	-10	1
206	2	2	1	1	3	2	1	6	6	1	3	3	3	18	3	18	3	3	2	2.66667	3	7	7	7	6	-2	3	3	3	-14	1	21	3	21	3	18	3	2.5	3	6	5	5	0	-1	-1	0	1	-5	1
207	1	2	1	4	4	-3	0	2	1	2	0	-2	-3	0	1	-2	1	-6	1	1	1	6	6	5	6	0	-2	-3	-2	0	1	-12	1	-15	1	-12	1	1	1	2	3	3	0	-1	-1	0	1	-3	1
208	2	3	2	2	4	2	1	6	6	5	-2	3	3	-12	1	18	3	15	2	2	2	5	7	5	5	-3	2	-3	2	-15	1	14	2	-15	1	10	2	1.5	2	5	5	5	2	2	2	10	2	10	2
209	1	2	1	2	2	1	1	5	3	5	3	1	1	15	2	3	2	5	2	2	2	5	6	6	6	2	2	3	3	10	2	12	2	18	3	18	3	2.5	3	5	6	7	-1	0	-2	-5	1	0	1
210	2	2	1	2	4	1	1	6	6	1	1	3	3	6	2	18	3	3	2	2.33333	2	6	6	5	5	-3	-1	-2	-3	-18	1	-6	1	-10	1	-15	1	1	1	6	5	5	0	-1	-1	0	1	-5	1
211	1	3	1	2	3	2	1	6	5	5	3	3	1	18	3	15	2	5	2	2.33333	2	5	7	5	7	3	-2	1	1	15	2	-14	1	5	2	7	2	1.75	2	5	7	5	2	2	3	10	2	14	2
212	2	2	1	4	4	2	1	6	3	5	1	3	3	6	2	9	2	15	2	2	2	6	7	5	6	3	1	3	-3	18	3	7	2	15	2	-18	1	2	2	5	5	5	-1	0	2	-5	1	0	1
213	1	3	1	1	4	1	1	5	3	5	1	3	1	5	2	9	2	5	2	2	2	5	6	5	5	-3	3	-3	3	-15	1	18	3	-15	1	15	2	1.75	2	5	7	6	2	3	3	10	2	21	3
214	2	2	1	1	5	2	1	7	6	2	3	3	3	21	3	18	3	6	2	2.66667	3	6	7	5	6	3	2	-2	2	18	3	14	2	-10	1	12	2	2	2	6	5	5	3	-1	2	18	3	-5	1
215	1	3	1	4	4	1	1	7	6	5	2	3	3	14	2	18	3	15	2	2.33333	2	5	7	5	5	3	1	1	-2	15	2	7	2	5	2	-10	1	1.75	2	7	7	7	3	3	-1	21	3	21	3
216	2	2	2	2	5	2	1	7	3	5	1	3	1	7	2	9	2	5	2	2	2	6	7	7	6	3	2	3	1	18	3	14	2	21	3	6	2	2.5	3	7	6	6	0	0	2	0	1	0	1
217	1	3	1	4	4	2	1	7	6	5	1	2	3	7	2	12	2	15	2	2	2	5	7	5	5	3	-3	1	-1	15	2	-21	1	5	2	-5	1	1.5	2	5	6	5	-3	0	-2	-15	1	0	1
218	2	2	1	1	4	1	1	7	2	1	2	2	1	14	2	4	2	1	2	2	2	6	6	5	6	-3	-3	2	0	-18	1	-18	1	10	2	0	1	1.25	1	5	2	6	0	-1	-1	0	1	-2	1
219	1	2	1	1	4	2	1	7	2	5	2	3	1	14	2	6	2	5	2	2	2	5	7	5	5	3	2	1	-1	15	2	14	2	5	2	-5	1	1.75	2	2	7	6	3	3	3	6	2	21	3
220	2	3	1	2	1	2	1	5	1	5	1	2	1	5	2	2	2	5	2	2	2	6	6	5	7	3	2	3	-2	18	3	12	2	15	2	-14	1	2	2	6	2	5	2	2	1	12	2	4	2
221	1	2	1	2	4	1	1	7	6	4	2	2	2	14	2	12	2	8	2	2	2	6	7	7	7	3	3	3	-3	18	3	21	3	21	3	-21	1	2.5	3	5	7	6	3	3	3	15	2	21	3
222	1	2	1	1	2	2	1	7	6	5	1	2	3	7	2	12	2	15	2	2	2	6	1	5	7	-3	2	-1	3	-18	1	2	2	-5	1	21	3	1.75	2	6	6	5	2	2	2	12	2	12	2
223	1	3	2	4	4	1	1	7	3	5	3	2	1	21	3	6	2	5	2	2.33333	2	5	6	5	5	-3	-3	3	-1	-15	1	-18	1	15	2	-5	1	1.25	1	6	7	5	2	3	3	12	2	21	3
224	1	2	1	1	4	2	1	7	5	3	1	2	1	7	2	10	2	3	2	2	2	5	1	5	5	3	2	-3	3	15	2	2	2	-15	1	15	2	1.75	2	7	6	6	3	2	3	21	3	12	2
225	1	3	1	2	1	2	1	7	6	5	3	2	1	21	3	12	2	5	2	2.33333	2	6	6	5	7	-1	2	1	-3	-6	1	12	2	5	2	-21	1	1.5	2	6	5	7	3	3	3	18	3	15	2
226	1	2	1	2	4	1	1	7	6	5	1	2	1	7	2	12	2	5	2	2	2	5	1	5	7	3	3	3	2	15	2	3	2	15	2	14	2	2	2	6	6	5	3	2	3	18	3	12	2
227	2	2	2	4	3	-1	0	1	3	5	-1	0	0	-1	1	0	1	0	1	1	1	2	6	5	7	-3	0	0	-2	-6	1	0	1	0	1	-14	1	1	1	6	1	1	-3	-3	-2	-18	1	-3	1
228	1	3	1	2	4	1	1	7	6	4	1	2	2	7	2	12	2	8	2	2	2	6	6	5	7	3	2	3	3	18	3	12	2	15	2	21	3	2.5	3	6	6	5	3	2	3	18	3	12	2
229	1	2	1	1	4	1	1	7	6	5	3	2	1	21	3	12	2	5	2	2.33333	2	7	7	6	7	3	3	3	-1	21	3	21	3	18	3	-7	1	2.5	3	5	6	6	3	3	3	15	2	18	3
230	2	2	1	2	5	-2	0	1	1	1	-1	1	1	-1	1	1	2	1	2	1.66667	1	6	6	5	5	0	-2	0	0	0	1	-12	1	0	1	0	1	1	1	2	2	4	0	-2	-1	0	1	-4	1
231	1	3	1	1	4	1	1	7	6	3	3	2	2	21	3	12	2	6	2	2.33333	2	4	2	5	7	-3	1	-2	2	-12	1	2	2	-10	1	14	2	1.5	2	6	5	3	2	2	3	12	2	10	2
232	2	2	2	1	4	1	1	7	5	5	3	3	1	21	3	15	2	5	2	2.33333	2	6	6	6	5	1	1	1	-3	6	2	6	2	6	2	-15	1	1.75	2	6	6	7	3	3	3	18	3	18	3
233	1	2	1	1	3	1	1	7	6	5	1	1	1	7	2	6	2	5	2	2	2	4	2	6	6	0	1	-3	3	0	1	2	2	-18	1	18	3	1.75	2	6	5	7	1	2	3	6	2	10	2
234	2	3	1	1	4	-2	0	1	2	4	-2	0	-1	-2	1	0	1	-4	1	1	1	6	4	7	5	0	-3	-1	-2	0	1	-12	1	-7	1	-10	1	1	1	1	1	1	0	-1	-3	0	1	-1	1
235	1	2	2	1	4	1	1	7	7	3	2	1	1	14	2	7	2	3	2	2	2	4	3	7	6	1	1	2	-2	4	2	3	2	14	2	-12	1	1.75	2	7	7	7	3	1	2	21	3	7	2
236	1	3	1	1	5	-2	0	2	4	1	-2	0	1	-4	1	0	1	1	2	1.33333	1	6	4	6	5	-3	0	-1	0	-18	1	0	1	-6	1	0	1	1	1	1	4	1	0	-1	-3	0	1	-4	1
237	1	2	1	1	3	1	1	5	6	3	3	1	1	15	2	6	2	3	2	2	2	6	6	2	7	2	1	2	2	12	2	6	2	4	2	14	2	2	2	5	5	5	3	2	2	15	2	10	2
238	1	1	1	4	4	1	1	7	6	5	1	1	2	7	2	6	2	10	2	2	2	4	6	5	5	-3	3	-1	-3	-12	1	18	3	-5	1	-15	1	1.5	2	5	7	6	3	2	1	15	2	14	2
239	1	2	1	1	5	1	1	5	6	3	3	1	1	15	2	6	2	3	2	2	2	6	3	4	7	2	3	2	0	12	2	9	2	8	2	0	1	1.75	2	5	5	7	2	2	2	10	2	10	2
240	2	1	1	1	4	-2	0	3	4	2	-2	-1	0	-6	1	-4	1	0	1	1	1	4	6	5	6	0	-1	2	-1	0	1	-6	1	10	2	-6	1	1.25	1	2	1	2	0	-2	-1	0	1	-2	1
241	1	2	1	1	3	1	1	7	6	3	3	3	2	21	3	18	3	6	2	2.66667	3	5	4	4	5	2	3	3	1	10	2	12	2	12	2	5	2	2	2	5	6	5	2	2	2	10	2	12	2
242	2	2	3	1	4	1	1	7	6	5	3	1	2	21	3	6	2	10	2	2.33333	2	6	6	5	7	2	1	3	-2	12	2	6	2	15	2	-14	1	1.75	2	3	7	7	3	2	3	9	2	14	2
243	1	1	1	1	4	1	1	5	4	3	3	1	1	15	2	4	2	3	2	2	2	5	6	5	6	1	1	3	2	5	2	6	2	15	2	12	2	2	2	5	7	5	2	2	2	10	2	14	2
244	1	1	1	1	5	-1	0	7	6	5	3	1	2	21	3	6	2	10	2	2.33333	2	5	3	5	7	1	-2	0	1	5	2	-6	1	0	1	7	2	1.5	2	5	7	5	3	3	3	15	2	21	3
245	1	3	1	4	4	1	1	7	4	3	2	1	1	14	2	4	2	3	2	2	2	5	6	6	6	1	3	3	3	5	2	18	3	18	3	18	3	2.75	3	5	6	7	2	2	2	10	2	12	2
246	2	3	3	1	4	1	1	5	6	5	3	3	2	15	2	18	3	10	2	2.33333	2	6	2	5	7	1	1	2	2	6	2	2	2	10	2	14	2	2	2	5	7	5	3	2	1	15	2	14	2
247	1	3	1	1	5	1	1	6	4	3	2	1	1	12	2	4	2	3	2	2	2	5	6	6	5	3	3	3	3	15	2	18	3	18	3	15	2	2.5	3	5	6	5	2	2	3	10	2	12	2
248	2	3	1	1	4	-2	0	3	6	5	3	1	2	9	2	6	2	10	2	2	2	7	5	6	5	-2	-1	-3	2	-14	1	-5	1	-18	1	10	2	1.25	1	6	6	5	3	2	3	18	3	12	2
249	2	3	1	1	4	1	1	5	3	3	2	3	1	10	2	9	2	3	2	2	2	6	6	6	7	1	3	2	2	6	2	18	3	12	2	14	2	2.25	2	6	6	7	2	2	1	12	2	12	2
250	2	3	1	4	5	-2	0	3	3	5	2	3	2	6	2	9	2	10	2	2	2	7	5	6	7	3	-3	3	3	21	3	-15	1	18	3	21	3	2.5	3	7	5	5	3	3	3	21	3	15	2
251	2	3	1	1	4	1	1	3	2	3	2	3	1	6	2	6	2	3	2	2	2	6	6	6	7	3	2	2	3	18	3	12	2	12	2	21	3	2.5	3	5	2	7	2	2	1	10	2	4	2
252	2	3	1	2	4	-2	0	3	6	5	3	3	2	9	2	18	3	10	2	2.33333	2	5	1	5	7	3	-2	3	-1	15	2	-2	1	15	2	-7	1	1.5	2	5	5	5	3	3	2	15	2	15	2
253	2	2	3	1	5	2	1	5	1	3	3	3	1	15	2	3	2	3	2	2	2	6	7	3	5	3	3	3	3	18	3	21	3	9	2	15	2	2.5	3	5	6	7	2	2	1	10	2	12	2
254	2	3	1	2	4	1	1	5	6	5	2	3	2	10	2	18	3	10	2	2.33333	2	5	1	2	7	-3	-2	-2	1	-15	1	-2	1	-4	1	7	2	1.25	1	6	5	6	2	2	3	12	2	10	2
255	1	3	1	1	4	1	1	5	6	5	2	3	2	10	2	18	3	10	2	2.33333	2	5	7	5	5	3	1	3	3	15	2	7	2	15	2	15	2	2	2	5	5	7	3	2	2	15	2	10	2
256	1	3	1	4	5	1	1	5	1	6	1	3	1	5	2	3	2	6	2	2	2	6	6	6	6	-2	-1	-1	3	-12	1	-6	1	-6	1	18	3	1.5	2	7	5	6	3	1	3	21	3	5	2
257	1	3	1	2	4	3	1	3	6	6	2	3	2	6	2	18	3	12	2	2.33333	2	6	7	5	5	3	3	3	3	18	3	21	3	15	2	15	2	2.5	3	6	5	7	3	2	1	18	3	10	2
258	2	3	1	1	5	2	1	5	4	5	1	3	1	5	2	12	2	5	2	2	2	6	6	7	5	-3	0	3	-2	-18	1	0	1	21	3	-10	1	1.5	2	6	5	6	2	2	2	12	2	10	2
259	1	3	1	1	4	-1	0	3	2	4	-2	0	-3	-6	1	0	1	-12	1	1	1	5	7	7	5	-3	-2	-1	-1	-15	1	-14	1	-7	1	-5	1	1	1	2	3	1	-1	-1	-2	-2	1	-3	1
260	1	3	3	4	4	3	1	5	6	5	1	3	2	5	2	18	3	10	2	2.33333	2	6	6	5	6	3	2	1	3	18	3	12	2	5	2	18	3	2.5	3	6	1	6	3	3	3	18	3	3	2
261	2	3	1	3	4	2	1	5	2	3	2	3	1	10	2	6	2	3	2	2	2	5	7	7	5	3	3	3	2	15	2	21	3	21	3	10	2	2.5	3	6	7	7	1	1	3	6	2	7	2
262	1	3	1	1	1	3	1	3	3	5	2	3	1	6	2	9	2	5	2	2	2	6	7	6	6	3	3	2	2	18	3	21	3	12	2	12	2	2.5	3	5	7	6	3	1	3	15	2	7	2
263	1	3	1	1	1	2	1	3	6	5	1	3	2	3	2	18	3	10	2	2.33333	2	5	6	7	6	3	3	2	3	15	2	18	3	14	2	18	3	2.5	3	5	7	7	3	2	2	15	2	14	2
264	1	3	1	4	5	3	1	3	3	3	1	3	1	3	2	9	2	3	2	2	2	6	7	7	5	3	1	3	2	18	3	7	2	21	3	10	2	2.5	3	7	6	6	3	1	1	21	3	6	2
265	2	2	3	1	1	3	1	3	6	5	2	3	2	6	2	18	3	10	2	2.33333	2	5	6	7	6	3	1	3	3	15	2	6	2	21	3	18	3	2.5	3	6	5	6	3	2	1	18	3	10	2
266	2	3	1	1	4	2	1	5	3	3	2	3	1	10	2	9	2	3	2	2	2	5	7	7	5	3	3	3	3	15	2	21	3	21	3	15	2	2.5	3	5	7	6	1	1	3	5	2	7	2
267	2	2	1	4	1	3	1	5	6	5	3	3	1	15	2	18	3	5	2	2.33333	2	6	6	7	5	3	3	1	1	18	3	18	3	7	2	5	2	2.5	3	5	6	6	3	2	3	15	2	12	2
268	2	3	1	1	4	3	1	6	7	5	2	3	2	12	2	21	3	10	2	2.33333	2	5	6	7	5	2	3	3	3	10	2	18	3	21	3	15	2	2.5	3	6	5	5	2	2	1	12	2	10	2
269	2	3	1	4	1	2	1	7	6	3	2	3	1	14	2	18	3	3	2	2.33333	2	6	7	7	6	3	3	2	3	18	3	21	3	14	2	18	3	2.75	3	7	6	5	3	3	1	21	3	18	3
270	2	3	1	1	4	3	1	3	4	2	2	2	3	6	2	8	2	6	2	2	2	5	6	5	7	3	3	3	3	15	2	18	3	15	2	21	3	2.5	3	5	7	7	3	3	3	15	2	21	3
271	2	2	1	1	4	3	1	3	6	3	3	3	1	9	2	18	3	3	2	2.33333	2	6	6	5	6	3	2	3	3	18	3	12	2	15	2	18	3	2.5	3	7	5	7	2	2	3	14	2	10	2
272	2	3	1	3	1	2	1	5	5	7	1	2	1	5	2	10	2	7	2	2	2	5	7	6	5	2	3	3	3	10	2	21	3	18	3	15	2	2.5	3	7	5	5	1	2	2	7	2	10	2
273	2	3	3	1	4	-2	0	3	5	3	-2	0	0	-6	1	0	1	0	1	1	1	6	6	7	6	-1	1	-1	0	-6	1	6	2	-7	1	0	1	1.25	1	3	4	4	-1	-1	-2	-3	1	-4	1
274	1	3	1	3	4	2	1	2	5	7	2	2	1	4	2	10	2	7	2	2	2	5	7	6	5	2	3	3	1	10	2	21	3	18	3	5	2	2.5	3	7	5	5	2	2	2	14	2	10	2
275	2	3	1	1	2	3	1	6	6	6	1	2	1	6	2	12	2	6	2	2	2	7	6	7	6	3	2	3	1	21	3	12	2	21	3	6	2	2.5	3	5	6	5	3	2	3	15	2	12	2
276	1	3	1	1	1	2	1	5	5	3	1	2	3	5	2	10	2	9	2	2	2	6	6	7	6	2	1	3	3	12	2	6	2	21	3	18	3	2.5	3	7	5	6	1	2	2	7	2	10	2
277	1	3	1	3	4	3	1	5	6	7	2	1	1	10	2	6	2	7	2	2	2	7	7	6	5	3	1	3	2	21	3	7	2	18	3	10	2	2.5	3	7	6	7	2	2	1	14	2	12	2
278	1	3	1	1	2	3	1	3	5	6	1	1	1	3	2	5	2	6	2	2	2	6	6	6	5	-1	0	0	-2	-6	1	0	1	0	1	-10	1	1	1	5	6	5	1	2	2	5	2	12	2
279	1	3	3	3	3	2	1	6	6	1	2	2	3	12	2	12	2	3	2	2	2	7	7	7	4	3	3	3	2	21	3	21	3	21	3	8	2	2.75	3	6	6	6	1	3	1	6	2	18	3
280	2	2	1	1	2	3	1	5	7	6	2	1	1	10	2	7	2	6	2	2	2	6	6	5	6	3	1	2	2	18	3	6	2	10	2	12	2	2.25	2	6	6	6	2	1	3	12	2	6	2
281	1	3	1	1	3	3	1	5	6	1	2	1	1	10	2	6	2	1	2	2	2	7	7	5	5	3	3	2	2	21	3	21	3	10	2	10	2	2.5	3	6	7	6	3	3	3	18	3	21	3
282	2	3	1	3	1	2	1	6	3	6	1	2	1	6	2	6	2	6	2	2	2	6	6	5	4	3	3	3	3	18	3	18	3	15	2	12	2	2.5	3	6	6	5	3	3	2	18	3	18	3
283	1	2	1	1	3	3	1	5	5	6	2	1	1	10	2	5	2	6	2	2	2	7	7	5	6	-3	-1	3	2	-21	1	-7	1	15	2	12	2	1.5	2	3	7	6	3	3	3	9	2	21	3
284	1	3	1	1	2	3	1	5	5	6	2	2	1	10	2	10	2	6	2	2	2	6	7	6	6	-1	1	-2	1	-6	1	7	2	-12	1	6	2	1.5	2	5	7	7	3	3	3	15	2	21	3
285	1	3	1	3	3	-2	0	5	6	7	1	1	3	5	2	6	2	21	3	2.33333	2	7	7	5	5	-1	-1	-3	0	-7	1	-7	1	-15	1	0	1	1	1	6	6	6	2	3	3	12	2	18	3
286	1	3	1	1	1	3	1	7	6	7	3	3	3	21	3	18	3	21	3	3	3	6	7	7	6	2	3	2	-1	12	2	21	3	14	2	-6	1	2	2	6	7	5	3	1	3	18	3	7	2
287	2	3	1	1	3	3	1	7	5	6	3	3	3	21	3	15	2	18	3	2.66667	3	7	6	7	5	2	-2	3	-1	14	2	-12	1	21	3	-5	1	1.75	2	6	6	6	3	3	3	18	3	18	3
288	1	3	1	1	2	2	1	5	6	7	1	3	3	5	2	18	3	21	3	2.66667	3	6	7	7	6	-3	2	1	-1	-18	1	14	2	7	2	-6	1	1.5	2	6	7	5	1	2	2	6	2	14	2
289	1	2	1	3	1	3	1	7	5	6	1	3	3	7	2	15	2	18	3	2.33333	2	7	6	7	5	-2	-1	3	3	-14	1	-6	1	21	3	15	2	1.75	2	6	6	6	2	1	1	12	2	6	2
290	1	1	1	1	3	-3	0	2	4	7	1	2	3	2	2	8	2	21	3	2.33333	2	5	6	6	7	2	-3	1	-1	10	2	-18	1	6	2	-7	1	1.5	2	6	3	7	3	2	3	18	3	6	2
291	2	2	1	3	1	-2	0	2	5	1	-2	0	-3	-4	1	0	1	-3	1	1	1	5	2	5	6	-1	-2	-1	-1	-5	1	-4	1	-5	1	-6	1	1	1	2	1	3	-1	-3	-2	-2	1	-3	1
292	1	3	1	3	3	3	1	5	7	7	3	3	3	15	2	21	3	21	3	2.66667	3	7	6	5	7	1	-2	-3	-1	7	2	-12	1	-15	1	-7	1	1.25	1	6	7	6	1	2	2	6	2	14	2
293	1	3	1	3	2	2	1	6	3	6	1	2	3	6	2	6	2	18	3	2.33333	2	7	3	6	6	-2	-2	-2	-3	-14	1	-6	1	-12	1	-18	1	1	1	7	6	7	2	2	3	14	2	12	2
294	2	3	1	3	3	3	1	6	7	7	3	3	3	18	3	21	3	21	3	3	3	5	6	5	5	-1	-2	0	0	-5	1	-12	1	0	1	0	1	1	1	7	6	5	1	2	2	7	2	12	2
295	1	3	1	1	1	3	1	5	6	6	1	3	3	5	2	18	3	18	3	2.66667	3	7	3	7	6	2	-1	0	0	14	2	-3	1	0	1	0	1	1.25	1	7	7	6	3	2	3	21	3	14	2
296	1	3	1	1	3	2	1	6	6	7	3	3	3	18	3	18	3	21	3	3	3	7	6	7	7	-1	3	3	3	-7	1	18	3	21	3	21	3	2.5	3	7	6	7	1	2	1	7	2	12	2
297	2	3	1	3	2	3	1	5	7	6	3	3	3	15	2	21	3	18	3	2.66667	3	5	4	6	6	-2	3	-3	-3	-10	1	12	2	-18	1	-18	1	1.25	1	7	7	6	2	2	3	14	2	14	2
298	1	3	1	1	1	-2	0	6	7	7	3	3	3	18	3	21	3	21	3	3	3	5	6	7	5	2	-1	1	-3	10	2	-6	1	7	2	-15	1	1.5	2	7	6	6	3	2	3	21	3	12	2
299	1	2	2	1	1	3	1	4	6	6	1	3	3	4	2	18	3	18	3	2.66667	3	6	5	7	6	-1	-2	2	1	-6	1	-10	1	14	2	6	2	1.5	2	6	6	6	1	2	3	6	2	12	2
300	2	3	1	1	3	2	1	3	4	3	1	2	3	3	2	8	2	9	2	2	2	5	6	7	6	2	-2	2	1	10	2	-12	1	14	2	6	2	1.75	2	5	7	6	3	3	3	15	2	21	3
301	1	3	1	1	1	1	1	3	6	6	1	3	3	3	2	18	3	18	3	2.66667	3	6	4	5	7	2	-2	-3	-1	12	2	-8	1	-15	1	-7	1	1.25	1	5	6	7	3	3	3	15	2	18	3
302	2	3	1	1	2	3	1	4	7	6	3	2	3	12	2	14	2	18	3	2.33333	2	5	6	7	7	2	-3	2	1	10	2	-18	1	14	2	7	2	1.75	2	5	6	7	3	3	3	15	2	18	3
303	1	3	1	1	2	2	1	3	7	6	2	3	3	6	2	21	3	18	3	2.66667	3	6	5	5	4	1	-1	-2	2	6	2	-5	1	-10	1	8	2	1.5	2	5	6	7	3	3	3	15	2	18	3
304	2	3	1	1	5	3	1	6	6	4	2	3	3	12	2	18	3	12	2	2.33333	2	4	6	7	6	2	-2	3	-2	8	2	-12	1	21	3	-12	1	1.75	2	5	6	6	1	2	3	5	2	12	2
305	1	3	1	1	2	3	1	3	7	6	1	3	3	3	2	21	3	18	3	2.66667	3	5	4	5	6	-2	2	-1	3	-10	1	8	2	-5	1	18	3	1.75	2	3	6	7	1	2	1	3	2	12	2
306	1	3	2	1	5	-2	0	3	2	4	-2	0	3	-6	1	0	1	12	2	1.33333	1	6	5	7	4	2	2	-1	1	12	2	10	2	-7	1	4	2	1.75	2	4	2	4	-1	0	0	-4	1	0	1
307	1	3	1	1	2	3	1	5	6	7	1	1	3	5	2	6	2	21	3	2.33333	2	5	5	5	6	2	-1	-3	-3	10	2	-5	1	-15	1	-18	1	1.25	1	6	6	7	3	2	3	18	3	12	2
308	1	3	1	1	5	-1	0	5	6	2	3	1	3	15	2	6	2	6	2	2	2	5	6	6	4	2	-3	2	2	10	2	-18	1	12	2	8	2	1.75	2	5	7	6	3	3	3	15	2	21	3
309	2	3	1	2	2	3	1	5	7	6	1	2	3	5	2	14	2	18	3	2.33333	2	6	7	7	6	-3	3	3	3	-18	1	21	3	21	3	18	3	2.5	3	5	6	7	3	3	3	15	2	18	3
310	2	2	1	2	1	1	1	3	3	5	2	2	3	6	2	6	2	15	2	2	2	5	6	6	1	2	2	-1	-3	10	2	12	2	-6	1	-3	1	1.5	2	5	7	6	3	3	3	15	2	21	3
311	2	2	1	2	1	3	1	2	7	6	3	1	1	6	2	7	2	6	2	2	2	6	5	6	2	2	-2	3	-2	12	2	-10	1	18	3	-4	1	1.75	2	5	6	7	3	2	1	15	2	12	2
312	1	2	1	2	1	1	1	5	7	6	1	1	3	5	2	7	2	18	3	2.33333	2	5	6	5	5	1	2	-2	-1	5	2	12	2	-10	1	-5	1	1.5	2	5	7	6	2	2	3	10	2	14	2
313	1	2	1	1	1	3	1	5	1	4	3	1	1	15	2	1	2	4	2	2	2	6	5	5	5	3	3	1	2	18	3	15	2	5	2	10	2	2.25	2	5	6	7	3	3	3	15	2	18	3
314	2	2	1	2	2	-3	0	5	7	2	1	1	1	5	2	7	2	2	2	2	2	6	6	7	3	-2	-2	1	-1	-12	1	-12	1	7	2	-3	1	1.25	1	5	7	7	3	3	3	15	2	21	3
315	1	2	1	1	5	1	1	6	5	5	3	1	3	18	3	5	2	15	2	2.33333	2	5	5	5	5	-1	3	-1	-1	-5	1	15	2	-5	1	-5	1	1.25	1	1	6	7	3	3	3	3	2	18	3
316	2	1	2	1	2	3	1	6	7	5	1	2	3	6	2	14	2	15	2	2	2	6	5	7	5	-2	3	1	-2	-12	1	15	2	7	2	-10	1	1.5	2	5	7	5	3	3	3	15	2	21	3
317	1	2	1	1	1	-2	0	2	3	4	-2	3	0	-4	1	9	2	0	1	1.33333	1	6	6	5	5	-1	-3	-3	-1	-6	1	-18	1	-15	1	-5	1	1	1	2	1	2	0	-2	-3	0	1	-2	1
318	1	1	1	1	5	1	1	5	5	5	2	2	3	10	2	10	2	15	2	2	2	5	5	2	7	3	-1	3	2	15	2	-5	1	6	2	14	2	1.75	2	5	5	5	-2	2	-2	-10	1	10	2
319	2	1	1	1	2	3	1	2	7	3	2	2	1	4	2	14	2	3	2	2	2	5	6	5	7	0	-2	-2	-3	0	1	-12	1	-10	1	-21	1	1	1	6	6	7	-1	-1	1	-6	1	-6	1
320	2	2	1	1	1	3	1	2	5	5	2	2	3	4	2	10	2	15	2	2	2	6	5	2	7	3	3	3	3	18	3	15	2	6	2	21	3	2.5	3	7	6	7	2	-2	-2	14	2	-12	1
321	1	1	1	1	5	1	1	2	7	5	2	2	1	4	2	14	2	5	2	2	2	6	6	7	7	-1	0	-2	0	-6	1	0	1	-14	1	0	1	1	1	5	6	5	1	2	3	5	2	12	2
322	1	1	1	1	2	3	1	5	2	5	2	1	3	10	2	2	2	15	2	2	2	6	5	2	7	0	3	-3	-1	0	1	15	2	-6	1	-7	1	1.25	1	4	6	7	0	-2	0	0	1	-12	1
323	1	1	1	1	5	3	1	2	7	5	2	2	2	4	2	14	2	10	2	2	2	5	5	3	7	0	-1	-2	-2	0	1	-5	1	-6	1	-14	1	1	1	5	6	7	-3	0	0	-15	1	0	1
324	2	1	1	1	2	1	1	2	7	5	2	2	3	4	2	14	2	15	2	2	2	5	6	7	6	1	0	-2	-3	5	2	0	1	-14	1	-18	1	1.25	1	7	5	5	-3	-3	-3	-21	1	-15	1
325	1	1	1	1	5	3	1	5	1	7	2	2	1	10	2	2	2	7	2	2	2	6	5	6	7	-1	0	-2	-1	-6	1	0	1	-12	1	-7	1	1	1	5	6	7	-3	-3	0	-15	1	-18	1
326	1	1	1	1	2	1	1	2	7	5	2	2	3	4	2	14	2	15	2	2	2	6	6	6	5	1	-3	-1	-2	6	2	-18	1	-6	1	-10	1	1.25	1	5	6	5	0	0	0	0	1	0	1
327	1	2	1	2	5	3	1	6	4	5	2	1	2	12	2	4	2	10	2	2	2	5	5	6	6	0	-3	-1	-3	0	1	-15	1	-6	1	-18	1	1	1	6	5	7	1	2	3	6	2	10	2
328	2	2	1	2	2	1	1	2	5	5	2	3	2	4	2	15	2	10	2	2	2	7	6	5	5	1	-1	-3	0	7	2	-6	1	-15	1	0	1	1.25	1	6	7	5	1	2	1	6	2	14	2
329	1	3	1	2	5	-2	0	5	7	5	2	2	1	10	2	14	2	5	2	2	2	7	5	5	6	2	1	1	2	14	2	5	2	5	2	12	2	2	2	5	5	4	0	-2	-3	0	1	-10	1
330	1	3	2	1	2	1	1	3	7	5	2	3	2	6	2	21	3	10	2	2.33333	2	5	6	5	5	-2	-3	0	1	-10	1	-18	1	0	1	5	2	1.25	1	6	5	5	0	0	-3	0	1	0	1
331	2	3	1	2	5	3	1	6	3	5	2	1	3	12	2	3	2	15	2	2	2	5	7	5	6	-1	0	-2	-1	-5	1	0	1	-10	1	-6	1	1	1	6	6	6	1	-1	-3	6	2	-6	1
332	1	3	1	1	2	1	1	5	7	5	2	3	2	10	2	21	3	10	2	2.33333	2	7	7	5	5	1	-3	3	2	7	2	-21	1	15	2	10	2	1.75	2	6	5	5	0	0	-2	0	1	0	1
333	1	3	1	2	5	-2	0	3	5	5	-2	-2	-1	-6	1	-10	1	-5	1	1	1	5	7	5	7	0	-3	2	-2	0	1	-21	1	10	2	-14	1	1.25	1	3	3	3	0	-1	-3	0	1	-3	1
334	2	3	2	1	3	-1	0	6	7	5	3	2	3	18	3	14	2	15	2	2.33333	2	7	6	6	6	3	3	-3	3	21	3	18	3	-18	1	18	3	2.5	3	7	6	5	3	2	3	21	3	12	2
335	1	3	1	1	3	3	1	5	6	7	2	1	1	10	2	6	2	7	2	2	2	5	7	5	7	-3	-2	-1	0	-15	1	-14	1	-5	1	0	1	1	1	6	6	6	-2	-2	0	-12	1	-12	1
336	2	3	2	2	3	1	1	5	5	5	3	2	2	15	2	10	2	10	2	2	2	6	6	6	6	-2	-3	-1	0	-12	1	-18	1	-6	1	0	1	1	1	6	7	5	0	-3	-3	0	1	-21	1
337	1	3	1	1	3	3	1	6	6	7	3	1	2	18	3	6	2	14	2	2.33333	2	5	7	5	5	0	-1	-2	-3	0	1	-7	1	-10	1	-15	1	1	1	7	5	6	-2	-3	0	-14	1	-15	1
338	2	3	1	1	5	-3	0	3	7	5	3	2	1	9	2	14	2	5	2	2	2	6	6	6	6	1	1	2	1	6	2	6	2	12	2	6	2	2	2	7	7	5	0	-1	-1	0	1	-7	1
339	1	2	2	1	3	1	1	6	5	7	3	2	1	18	3	10	2	7	2	2.33333	2	5	6	5	7	-1	-3	0	-3	-5	1	-18	1	0	1	-21	1	1	1	7	6	6	-2	-3	-1	-14	1	-18	1
340	2	3	1	1	3	-1	0	3	7	5	2	2	3	6	2	14	2	15	2	2	2	6	7	6	6	0	0	-2	2	0	1	0	1	-12	1	12	2	1.25	1	5	6	5	0	0	0	0	1	0	1
341	1	2	1	1	5	3	1	3	7	7	2	2	3	6	2	14	2	21	3	2.33333	2	5	6	5	5	-1	-2	-3	0	-5	1	-12	1	-15	1	0	1	1	1	6	5	6	2	2	2	12	2	10	2
342	1	3	2	1	3	1	1	6	2	5	3	1	2	18	3	2	2	10	2	2.33333	2	5	7	6	7	-1	0	0	-1	-5	1	0	1	0	1	-7	1	1	1	6	5	5	1	2	1	6	2	10	2
343	2	2	1	1	3	-3	0	6	7	7	2	2	3	12	2	14	2	21	3	2.33333	2	6	6	5	6	2	-1	2	-3	12	2	-6	1	10	2	-18	1	1.5	2	6	5	6	2	2	3	12	2	10	2
344	1	3	1	1	3	-2	0	4	4	1	-1	0	2	-4	1	0	1	2	2	1.33333	1	5	7	6	5	-2	1	1	-2	-10	1	7	2	6	2	-10	1	1.5	2	4	1	2	-2	-3	-3	-8	1	-3	1
345	2	2	1	1	3	3	1	3	6	6	2	1	1	6	2	6	2	6	2	2	2	5	6	5	6	3	2	-3	3	15	2	12	2	-15	1	18	3	2	2	7	6	6	2	2	2	14	2	12	2
346	1	2	1	1	5	1	1	6	5	7	2	3	1	12	2	15	2	7	2	2	2	6	6	7	7	-3	0	-2	3	-18	1	0	1	-14	1	21	3	1.5	2	7	7	5	1	2	2	7	2	14	2
347	1	1	1	1	3	-2	0	3	7	6	1	2	1	3	2	14	2	6	2	2	2	6	7	5	6	-1	3	-2	3	-6	1	21	3	-10	1	18	3	2	2	6	7	6	3	2	2	18	3	14	2
348	2	2	1	1	5	2	1	6	7	6	3	3	1	18	3	21	3	6	2	2.66667	3	5	6	7	7	0	-2	2	-3	0	1	-12	1	14	2	-21	1	1.25	1	6	7	5	2	2	2	12	2	14	2
349	1	2	1	1	3	2	1	5	5	6	3	3	1	15	2	15	2	6	2	2	2	5	7	7	6	2	2	1	2	10	2	14	2	7	2	12	2	2	2	6	5	7	1	2	1	6	2	10	2
350	2	3	2	1	5	2	1	5	7	7	2	3	3	10	2	21	3	21	3	2.66667	3	6	4	5	5	-1	-2	-2	0	-6	1	-8	1	-10	1	0	1	1	1	5	7	6	2	2	1	10	2	14	2
351	1	1	1	3	3	2	1	6	7	7	2	1	1	12	2	7	2	7	2	2	2	5	4	7	6	2	1	2	-1	10	2	4	2	14	2	-6	1	1.75	2	7	7	5	1	2	1	7	2	14	2
352	2	2	1	3	5	2	1	5	4	7	2	1	1	10	2	4	2	7	2	2	2	5	6	5	5	0	-3	-2	-2	0	1	-18	1	-10	1	-10	1	1	1	6	6	6	2	2	2	12	2	12	2
353	1	2	1	3	3	2	1	6	7	4	2	1	3	12	2	7	2	12	2	2	2	6	4	5	6	-2	-3	-1	0	-12	1	-12	1	-5	1	0	1	1	1	6	6	5	1	2	1	6	2	12	2
354	2	3	1	3	5	2	1	6	7	7	2	3	3	12	2	21	3	21	3	2.66667	3	5	4	6	5	3	2	3	2	15	2	8	2	18	3	10	2	2.25	2	6	5	6	2	2	2	12	2	10	2
355	1	2	1	3	3	-2	0	3	4	1	-1	-1	-1	-3	1	-4	1	-1	1	1	1	6	6	5	5	-1	-3	-3	-3	-6	1	-18	1	-15	1	-15	1	1	1	3	2	4	-2	-3	-1	-6	1	-6	1
356	2	1	2	1	5	2	1	6	2	5	2	1	2	12	2	2	2	10	2	2	2	5	5	2	6	0	-3	-2	3	0	1	-15	1	-4	1	18	3	1.5	2	3	5	7	3	2	2	9	2	10	2
357	1	2	1	3	1	-3	0	2	4	6	2	1	2	4	2	4	2	12	2	2	2	6	5	2	5	3	0	3	-1	18	3	0	1	6	2	-5	1	1.75	2	5	5	6	2	2	1	10	2	10	2
358	1	3	1	1	1	2	1	6	4	5	1	3	2	6	2	12	2	10	2	2	2	5	5	5	6	-3	-1	0	-2	-15	1	-5	1	0	1	-12	1	1	1	3	5	5	1	2	2	3	2	10	2
359	1	2	1	3	1	3	1	5	7	7	3	2	2	15	2	14	2	14	2	2	2	6	5	7	5	-3	0	-2	-3	-18	1	0	1	-14	1	-15	1	1	1	6	7	7	2	2	1	12	2	14	2
360	1	1	2	1	5	-1	0	6	5	7	2	1	2	12	2	5	2	14	2	2	2	5	5	5	6	-2	-3	-1	3	-10	1	-15	1	-5	1	18	3	1.5	2	3	6	6	3	2	2	9	2	12	2
361	1	3	1	1	1	2	1	5	7	6	3	2	3	15	2	14	2	18	3	2.33333	2	5	5	7	6	0	-1	2	-1	0	1	-5	1	14	2	-6	1	1.25	1	7	6	5	1	2	1	7	2	12	2
362	2	2	1	3	5	3	1	6	4	5	2	3	3	12	2	12	2	15	2	2	2	5	5	5	5	-2	-3	-2	-2	-10	1	-15	1	-10	1	-10	1	1	1	3	6	7	3	2	2	9	2	12	2
363	1	1	1	1	5	3	1	6	5	7	1	1	3	6	2	5	2	21	3	2.33333	2	6	6	7	5	-2	-3	-1	0	-12	1	-18	1	-7	1	0	1	1	1	3	6	6	2	2	1	6	2	12	2
364	2	2	1	2	1	2	1	5	5	6	1	1	3	5	2	5	2	18	3	2.33333	2	5	5	5	6	-2	-1	-2	-1	-10	1	-5	1	-10	1	-6	1	1	1	7	6	7	3	2	2	21	3	12	2
365	1	2	2	1	5	3	1	7	7	5	2	2	3	14	2	14	2	15	2	2	2	6	5	7	5	0	-3	0	0	0	1	-15	1	0	1	0	1	1	1	6	6	5	1	2	1	6	2	12	2
366	2	3	1	1	1	2	1	4	5	7	1	3	1	4	2	15	2	7	2	2	2	5	5	5	6	3	2	2	1	15	2	10	2	10	2	6	2	2	2	3	6	5	3	2	2	9	2	12	2
367	1	2	1	3	5	3	1	7	7	6	1	2	3	7	2	14	2	18	3	2.33333	2	5	5	7	5	2	2	1	2	10	2	10	2	7	2	10	2	2	2	6	7	7	2	2	1	12	2	14	2
368	2	1	1	1	1	-2	0	4	3	1	-1	0	-1	-4	1	0	1	-1	1	1	1	6	6	3	6	-1	-1	3	-2	-6	1	-6	1	9	2	-12	1	1.25	1	4	1	2	-2	-1	0	-8	1	-1	1
369	1	2	1	2	5	3	1	6	5	5	2	2	3	12	2	10	2	15	2	2	2	6	5	7	5	-1	0	0	2	-6	1	0	1	0	1	10	2	1.25	1	6	7	5	1	2	1	6	2	14	2
370	1	3	1	1	2	2	1	7	7	6	3	3	3	21	3	21	3	18	3	3	3	5	6	6	6	-2	0	-2	-3	-10	1	0	1	-12	1	-18	1	1	1	6	6	7	3	2	2	18	3	12	2
371	2	2	2	3	5	3	1	4	7	7	2	1	2	8	2	7	2	14	2	2	2	6	5	7	5	0	-3	-1	0	0	1	-15	1	-7	1	0	1	1	1	5	6	5	2	2	1	10	2	12	2
372	1	1	1	1	2	3	1	3	5	6	3	3	1	9	2	15	2	6	2	2	2	5	6	5	6	-2	3	0	-1	-10	1	18	3	0	1	-6	1	1.5	2	6	5	6	1	2	2	6	2	10	2
373	2	2	1	2	5	2	1	4	7	5	2	2	1	8	2	14	2	5	2	2	2	7	6	6	5	3	-3	0	0	21	3	-18	1	0	1	0	1	1.5	2	6	5	7	2	2	1	12	2	10	2
374	1	2	1	1	2	-3	0	7	5	7	2	2	3	14	2	10	2	21	3	2.33333	2	6	5	4	7	0	-2	-3	3	0	1	-10	1	-12	1	21	3	1.5	2	6	7	5	3	2	2	18	3	14	2
375	2	3	1	1	2	3	1	4	7	5	1	1	2	4	2	7	2	10	2	2	2	6	6	5	7	3	1	1	1	18	3	6	2	5	2	7	2	2.25	2	7	5	7	1	2	2	7	2	10	2
376	1	2	1	3	2	2	1	7	5	5	3	2	3	21	3	10	2	15	2	2.33333	2	5	6	6	6	-2	-3	0	-1	-10	1	-18	1	0	1	-6	1	1	1	7	7	6	3	2	1	21	3	14	2
377	1	1	1	1	5	3	1	6	2	5	2	3	3	12	2	6	2	15	2	2	2	6	5	5	6	0	-3	-1	0	0	1	-15	1	-5	1	0	1	1	1	7	5	5	2	2	1	14	2	10	2
378	1	2	3	2	2	-1	0	7	2	7	1	2	3	7	2	4	2	21	3	2.33333	2	5	6	4	1	2	-1	3	1	10	2	-6	1	12	2	1	2	1.75	2	7	7	7	1	2	2	7	2	14	2
379	1	3	1	1	2	3	1	4	5	5	1	1	3	4	2	5	2	15	2	2	2	6	6	6	6	-1	-2	-3	-3	-6	1	-12	1	-18	1	-18	1	1	1	7	5	6	2	2	3	14	2	10	2
380	1	2	1	3	2	2	1	7	2	7	2	3	3	14	2	6	2	21	3	2.33333	2	5	5	4	1	2	3	1	-3	10	2	15	2	4	2	-3	1	1.75	2	7	6	5	1	2	2	7	2	12	2
381	1	2	1	1	5	3	1	6	5	5	2	2	2	12	2	10	2	10	2	2	2	6	6	6	6	-2	-3	-2	3	-12	1	-18	1	-12	1	18	3	1.5	2	5	6	7	3	2	3	15	2	12	2
382	2	2	1	2	2	-1	0	3	2	1	-3	1	-3	-9	1	2	2	-3	1	1.33333	1	5	5	6	2	-2	0	0	-1	-10	1	0	1	0	1	-2	1	1	1	3	2	4	-2	-2	-1	-6	1	-4	1
383	1	3	1	1	5	3	1	6	2	5	3	2	2	18	3	4	2	10	2	2.33333	2	6	6	4	6	3	1	3	3	18	3	6	2	12	2	18	3	2.5	3	5	7	5	3	2	3	15	2	14	2
384	1	2	1	1	2	2	1	4	1	7	3	1	3	12	2	1	2	21	3	2.33333	2	5	6	5	3	3	3	1	1	15	2	18	3	5	2	3	2	2.25	2	6	7	7	1	2	2	6	2	14	2
385	2	2	1	1	5	2	1	6	1	5	1	2	2	6	2	2	2	10	2	2	2	6	2	4	5	-2	-2	-2	-1	-12	1	-4	1	-8	1	-5	1	1	1	5	6	6	3	2	3	15	2	12	2
386	1	3	1	3	2	3	1	7	2	7	1	1	2	7	2	2	2	14	2	2	2	5	6	5	7	3	3	1	3	15	2	18	3	5	2	21	3	2.5	3	5	7	7	1	2	2	5	2	14	2
387	2	2	1	1	5	2	1	3	1	7	1	2	2	3	2	2	2	14	2	2	2	6	2	1	5	3	3	3	3	18	3	6	2	3	2	15	2	2.25	2	5	6	6	3	2	3	15	2	12	2
388	1	2	2	2	2	3	1	1	1	3	1	2	1	1	2	2	2	3	2	2	2	5	7	5	7	2	1	2	3	10	2	7	2	10	2	21	3	2.25	2	4	7	6	1	2	2	4	2	14	2
389	1	2	1	1	5	1	1	2	1	1	1	1	1	2	2	1	2	1	2	2	2	6	6	5	5	3	3	3	2	18	3	18	3	15	2	10	2	2.5	3	5	6	5	3	2	3	15	2	12	2
390	1	2	1	1	3	3	1	2	3	2	1	1	2	2	2	3	2	4	2	2	2	5	7	2	6	2	2	3	1	10	2	14	2	6	2	6	2	2	2	6	7	7	1	2	2	6	2	14	2
391	1	3	1	3	5	-1	0	2	1	2	-3	0	1	-6	1	0	1	2	2	1.33333	1	5	6	5	7	-3	1	-3	-2	-15	1	6	2	-15	1	-14	1	1.25	1	1	1	2	-2	0	-3	-2	1	0	1
392	1	2	1	1	5	3	1	1	5	1	1	1	2	1	2	5	2	2	2	2	2	5	7	4	5	3	1	1	1	15	2	7	2	4	2	5	2	2	2	6	7	7	3	2	2	18	3	14	2
393	1	2	1	1	3	3	1	6	2	1	1	2	2	6	2	4	2	2	2	2	2	4	6	6	7	3	3	3	2	12	2	18	3	18	3	14	2	2.5	3	6	7	7	2	2	2	12	2	14	2
394	1	2	1	2	5	2	1	6	4	6	2	3	2	12	2	12	2	12	2	2	2	1	6	5	5	2	3	2	1	2	2	18	3	10	2	5	2	2.25	2	5	6	5	1	2	3	5	2	12	2
395	1	2	1	1	2	3	1	6	5	7	1	2	3	6	2	10	2	21	3	2.33333	2	2	7	1	7	3	2	3	2	6	2	14	2	3	2	14	2	2	2	5	7	5	2	2	3	10	2	14	2
396	1	3	1	3	5	3	1	1	5	7	1	1	2	1	2	5	2	14	2	2	2	7	6	6	6	3	3	3	1	21	3	18	3	18	3	6	2	2.75	3	5	5	5	3	2	3	15	2	10	2
397	1	2	2	1	3	1	1	6	5	6	1	3	2	6	2	15	2	12	2	2	2	2	2	2	7	3	2	3	2	6	2	4	2	6	2	14	2	2	2	5	6	6	2	2	3	10	2	12	2
398	1	2	1	2	5	3	1	1	6	7	2	1	2	2	2	6	2	14	2	2	2	7	6	6	6	3	3	2	1	21	3	18	3	12	2	6	2	2.5	3	5	5	5	3	2	1	15	2	10	2
399	2	2	1	1	5	3	1	6	5	7	1	2	3	6	2	10	2	21	3	2.33333	2	2	3	5	7	2	1	3	2	4	2	3	2	15	2	14	2	2	2	5	7	6	3	2	3	15	2	14	2
400	1	1	1	3	2	1	1	7	7	6	2	3	3	14	2	21	3	18	3	2.66667	3	7	6	6	6	-1	-3	0	0	-7	1	-18	1	0	1	0	1	1	1	5	7	5	2	2	1	10	2	14	2
401	2	2	1	1	5	3	1	6	5	7	2	2	3	12	2	10	2	21	3	2.33333	2	3	4	6	7	3	1	3	2	9	2	4	2	18	3	14	2	2.25	2	6	5	5	1	2	2	6	2	10	2
402	1	2	2	1	5	2	1	7	5	6	1	2	3	7	2	10	2	18	3	2.33333	2	7	6	5	5	3	1	3	2	21	3	6	2	15	2	10	2	2.25	2	6	5	2	3	2	3	18	3	10	2
403	2	3	1	3	3	3	1	6	7	7	1	1	3	6	2	7	2	21	3	2.33333	2	3	5	6	7	2	3	3	2	6	2	15	2	18	3	14	2	2.25	2	7	1	3	2	2	2	14	2	2	2
404	1	2	1	1	5	3	1	7	5	5	2	2	3	14	2	10	2	15	2	2	2	7	6	7	6	1	2	3	2	7	2	12	2	21	3	12	2	2.25	2	7	5	5	1	2	3	7	2	10	2
405	2	2	1	3	3	2	1	6	6	5	3	3	3	18	3	18	3	15	2	2.66667	3	3	7	7	7	1	2	3	2	3	2	14	2	21	3	14	2	2.25	2	7	5	3	2	2	2	14	2	10	2
406	1	2	1	1	5	3	1	7	5	7	1	2	3	7	2	10	2	21	3	2.33333	2	7	6	5	6	1	2	3	2	7	2	12	2	15	2	12	2	2	2	7	5	5	3	2	3	21	3	10	2
407	1	1	1	1	5	-3	0	5	6	7	2	1	3	10	2	6	2	21	3	2.33333	2	3	6	7	7	1	-1	-3	3	3	2	-6	1	-21	1	21	3	1.75	2	6	7	6	1	2	2	6	2	14	2
408	1	2	1	2	3	3	1	7	5	5	1	3	3	7	2	15	2	15	2	2	2	7	5	6	5	-1	0	-3	-3	-7	1	0	1	-18	1	-15	1	1	1	5	7	3	2	2	3	10	2	14	2
409	1	2	1	1	5	3	1	5	5	5	1	2	3	5	2	10	2	15	2	2	2	3	6	5	5	3	2	1	3	9	2	12	2	5	2	15	2	2	2	6	7	6	3	2	2	18	3	14	2
410	1	3	1	2	5	2	1	7	5	7	2	1	3	14	2	5	2	21	3	2.33333	2	7	6	6	5	-1	-1	-2	-3	-7	1	-6	1	-12	1	-15	1	1	1	6	7	5	2	2	3	12	2	14	2
411	1	2	2	1	1	3	1	6	5	7	1	2	3	6	2	10	2	21	3	2.33333	2	5	7	7	6	3	3	1	1	15	2	21	3	7	2	6	2	2.25	2	6	7	6	2	2	2	12	2	14	2
412	1	2	1	1	5	-1	0	1	1	2	-3	-1	-2	-3	1	-1	1	-4	1	1	1	7	6	5	6	-3	-2	-3	-3	-21	1	-12	1	-15	1	-18	1	1	1	1	3	3	-2	-1	0	-2	1	-3	1
413	2	2	1	3	2	-1	0	1	1	7	-3	1	-2	-3	1	1	2	-14	1	1.33333	1	5	6	6	6	-2	-2	-1	1	-10	1	-12	1	-6	1	6	2	1.25	1	2	1	2	-2	0	-2	-4	1	0	1
414	1	3	1	1	5	3	1	7	5	6	1	3	3	7	2	15	2	18	3	2.33333	2	5	6	5	6	0	-2	-1	-2	0	1	-12	1	-5	1	-12	1	1	1	6	7	6	3	2	3	18	3	14	2
415	1	2	1	3	5	-1	0	7	5	5	1	2	3	7	2	10	2	15	2	2	2	5	6	7	7	3	3	-1	3	15	2	18	3	-7	1	21	3	2.25	2	7	5	5	1	2	2	7	2	10	2
416	2	2	1	1	1	2	1	6	5	6	2	3	3	12	2	15	2	18	3	2.33333	2	7	5	6	5	-2	-1	0	-3	-14	1	-5	1	0	1	-15	1	1	1	5	6	5	2	2	3	10	2	12	2
417	1	3	1	2	5	1	1	7	5	5	2	2	3	14	2	10	2	15	2	2	2	5	6	7	5	2	2	2	2	10	2	12	2	14	2	10	2	2	2	6	6	7	2	2	2	12	2	12	2
418	2	2	1	1	2	2	1	5	5	6	1	3	3	5	2	15	2	18	3	2.33333	2	7	6	7	6	-1	-1	-2	-2	-7	1	-6	1	-14	1	-12	1	1	1	5	7	6	3	2	1	15	2	14	2
419	1	2	1	2	1	-1	0	5	4	5	2	1	2	10	2	4	2	10	2	2	2	7	6	6	5	-2	-2	-1	-1	-14	1	-12	1	-6	1	-5	1	1	1	5	5	6	2	2	3	10	2	10	2
420	1	3	1	1	2	2	1	7	5	6	1	1	2	7	2	5	2	12	2	2	2	5	5	5	6	2	3	1	-1	10	2	15	2	5	2	-6	1	1.75	2	5	5	7	2	2	1	10	2	10	2
421	1	2	1	2	3	-2	0	6	4	6	2	1	2	12	2	4	2	12	2	2	2	7	6	5	6	-1	-3	0	-1	-7	1	-18	1	0	1	-6	1	1	1	5	6	5	1	2	2	5	2	12	2
422	1	2	1	1	2	3	1	7	5	2	1	2	2	7	2	10	2	4	2	2	2	7	5	5	6	0	0	0	-3	0	1	0	1	0	1	-18	1	1	1	5	5	6	3	2	1	15	2	10	2
423	1	2	1	1	2	-1	0	1	5	2	0	-1	-2	0	1	-5	1	-4	1	1	1	5	6	5	5	-3	-1	-1	0	-15	1	-6	1	-5	1	0	1	1	1	1	2	1	-2	0	-1	-2	1	0	1
[truncated: 72 more columns]
